# Supplementary material for: A chromosome-level genome assembly reveals genomic characteristics of the American mink (Neogale vison)
Source: Commun Biol. 2022 Dec 16;5:1381. doi: 10.1038/s42003-022-04341-5 (PMC9757699; doi:10.1038/s42003-022-04341-5)
Supplement: Supplementary file 3 — Supplementary Data 1 [file 42003_2022_4341_MOESM3_ESM.xlsx]

## Sheet: Biological process
GO classes across all levels
GO terms	Number
cellular process	18350
metabolic process	11687
cellular metabolic process	10227
nitrogen compound metabolic process	10040
primary metabolic process	9981
organic substance metabolic process	9981
macromolecule metabolic process	8601
cellular macromolecule metabolic process	7987
cellular nitrogen compound metabolic process	6756
response to stimulus	5996
biosynthetic process	5610
signaling	5310
cell communication	5310
biological regulation	5299
cellular response to stimulus	5083
signal transduction	5083
regulation of cellular process	5083
regulation of biological process	5083
heterocycle metabolic process	4956
organic cyclic compound metabolic process	4956
cellular aromatic compound metabolic process	4956
nucleobase-containing compound metabolic process	4956
nucleic acid metabolic process	4830
gene expression	4559
organonitrogen compound metabolic process	4406
protein metabolic process	4195
RNA metabolic process	4114
cellular protein metabolic process	4106
macromolecule biosynthetic process	4072
cellular biosynthetic process	4072
cellular nitrogen compound biosynthetic process	4072
organic substance biosynthetic process	4072
cellular macromolecule biosynthetic process	4072
protein modification process	3466
macromolecule modification	3466
cellular protein modification process	3466
nucleic acid-templated transcription	3396
nucleobase-containing compound biosynthetic process	3396
RNA biosynthetic process	3396
heterocycle biosynthetic process	3396
aromatic compound biosynthetic process	3396
organic cyclic compound biosynthetic process	3396
transcription, DNA-templated	3396
cellular component organization or biogenesis	2987
cellular component organization	2764
localization	2231

## Sheet: Molecular function 
GO classes across all levels
GO terms	Number
binding	12369
catalytic activity	8529
ion binding	7743
organic cyclic compound binding	3789
nucleic acid binding	3789
heterocyclic compound binding	3789
transferase activity	3705
hydrolase activity	3222

## Sheet: Cellular component
GO classes across all levels
GO terms	Number
cellular anatomical entity	9308
intracellular anatomical structure	7382
organelle	6490
intracellular organelle	6195
membrane-bounded organelle	4553
intracellular membrane-bounded organelle	4448
protein-containing complex	3625
nucleus	3102
cytoplasm	2943
intracellular non-membrane-bounded organelle	2427
non-membrane-bounded organelle	2427
