# Supplementary material for: A chromosome-level genome assembly reveals genomic characteristics of the American mink (Neogale vison)
Source: Commun Biol. 2022 Dec 16;5:1381. doi: 10.1038/s42003-022-04341-5 (PMC9757699; doi:10.1038/s42003-022-04341-5)
Supplement: Supplementary file 4 — Supplementary Data 2 [file 42003_2022_4341_MOESM4_ESM.xlsx]

## Sheet: Aleutian disease
Chromosome	RefSeq	Start	End	Length (bp)	Gene symbol
1	NC_058091.1	7702710	7798555	95845	IGF2R
1	NC_058091.1	7867861	7868845	984	MAS1
1	NC_058091.1	11765244	11821297	56053	NOX3
1	NC_058091.1	13828377	13837885	9508	FBXO5
1	NC_058091.1	20899514	20947781	48267	TRAF3IP2
2	NC_058092.1	6920947	7000945	79998	CLSTN1
2	NC_058092.1	19431580	19445437	13857	CATSPER4
2	NC_058092.1	19494724	19496210	1486	SH3BGRL3
2	NC_058092.1	19496928	19518443	21515	UBXN11
2	NC_058092.1	225995316	226211678	216362	GFRA1
3	NC_058093.1	131437423	131810183	372760	DOK6
3	NC_058093.1	137009064	137218003	208939	PHLPP1
3	NC_058093.1	137487545	137537471	49926	TNFRSF11A
3	NC_058093.1	141730224	142097926	367702	WDR7
3	NC_058093.1	143012870	143363959	351089	TCF4
3	NC_058093.1	150109667	150143701	34034	SKOR2
3	NC_058093.1	150530465	150681803	151338	LOXHD1
3	NC_058093.1	150694339	150759578	65239	RNF165
3	NC_058093.1	153552794	153940933	388139	RIT2
3	NC_058093.1	159377143	159833881	456738	FHOD3
3	NC_058093.1	159846441	159902486	56045	MOCOS
3	NC_058093.1	159911058	159954764	43706	ELP2
3	NC_058093.1	159954882	159975892	21010	SLC39A6
3	NC_058093.1	160292826	160372487	79661	GALNT1
4	NC_058094.1	203074178	203606572	532394	CADPS2
4	NC_058094.1	206321977	207059935	737958	GRM8
4	NC_058094.1	209053541	209156810	103269	UBE2H
7	NC_058097.1	12879010	13205278	326268	HYDIN
7	NC_058097.1	18325034	18330437	5403	EXOC3L1
7	NC_058097.1	18330806	18338533	7727	KIAA0895L
7	NC_058097.1	18343000	18348094	5094	HSF4
7	NC_058097.1	18360503	18362410	1907	B3GNT9
7	NC_058097.1	18398260	18461859	63599	CBFB
7	NC_058097.1	25563060	25591755	28695	GOT2
7	NC_058097.1	25635230	25746900	111670	CNOT1
7	NC_058097.1	25747515	25751352	3837	SETD6
7	NC_058097.1	25752659	25793320	40661	NDRG4
7	NC_058097.1	27268463	27293724	25261	OGFOD1
7	NC_058097.1	27316851	27356334	39483	AMFR
7	NC_058097.1	27359915	27525790	165875	GNAO1
7	NC_058097.1	137937264	137967253	29989	EED
7	NC_058097.1	144775729	145154890	379161	TENM4
7	NC_058097.1	147459600	147479950	20350	WNT11
7	NC_058097.1	157838669	157906850	68181	SWAP70
7	NC_058097.1	157927049	158411542	484493	SBF2
8	NC_058098.1	12778549	12891154	112605	SULF2
8	NC_058098.1	131232694	131332631	99937	VSNL1
13	NC_058103.1	26985207	27044398	59191	GALC
13	NC_058103.1	27044593	27071578	26985	GPR65
13	NC_058103.1	29238460	29486024	247564	TTC7B
13	NC_058103.1	30099219	30209165	109946	CATSPERB
13	NC_058103.1	30697503	30871202	173699	SLC24A4
13	NC_058103.1	30922577	31005305	82728	RIN3
13	NC_058103.1	31620683	31641990	21307	SLC10A1
13	NC_058103.1	31644871	31649468	4597	SRSF5
13	NC_058103.1	31857750	31886759	29009	PLEKHD1
13	NC_058103.1	31897004	31961965	64961	SLC39A9
13	NC_058103.1	37159715	37306071	146356	PPP2R5E

## Sheet: Body size and pelt length
Chromosome	RefSeq	Start	End	Length (bp)	Gene symbol
3	NC_058093.1	233901057	233938660	37603	PPTC7
5	NC_058095.1	30044118	30161112	116994	RAB11FIP4
5	NC_058095.1	55154073	55174778	20705	WSCD1
5	NC_058095.1	60087891	60220800	132909	MAP2K4
5	NC_058095.1	70694009	70775979	81970	EPN2
7	NC_058097.1	194105948	194130667	24719	TNKS1BP1
X	NC_058105.1	124961671	125071511	109840	WWC3
X	NC_058105.1	125130544	125267502	136958	SHROOM2

## Sheet: Fur quality
Chromosome	RefSeq	Start	End	Length (bp)	Gene symbol
2	NC_058092.1	151227100	151415542	188442	LYST
3	NC_058093.1	211306971	211307865	894	MC2R
4	NC_058094.1	30363881	30519713	155832	RSPO2
6	NC_058096.1	186959807	187181995	222188	MITF
6	NC_058096.1	207915362	207922808	7446	TMIE
7	NC_058097.1	135284359	135398266	113907	TYR
8	NC_058098.1	6162894	6163866	972	MC3R
9	NC_058099.1	55299505	55317254	17749	TYRP1
11	NC_058101.1	2967290	2988319	21029	FGF5
11	NC_058101.1	24727076	24814626	87550	KIT
11	NC_058101.1	205764919	205774227	9308	DEFB1
12	NC_058102.1	88429422	88437983	8561	KRT71
12	NC_058102.1	96610220	96619820	9600	PMEL
12	NC_058102.1	116601623	116647724	46101	ITGB1
13	NC_058103.1	79786198	79814751	28553	SLC24A5
