# Supplementary material for: A chromosome-level genome assembly reveals genomic characteristics of the American mink (Neogale vison)
Source: Commun Biol. 2022 Dec 16;5:1381. doi: 10.1038/s42003-022-04341-5 (PMC9757699; doi:10.1038/s42003-022-04341-5)
Supplement: Supplementary file 5 — Supplementary Data 3 [file 42003_2022_4341_MOESM5_ESM.xlsx]

## Sheet: NNQGG.v01-ASM_NN_V1
Reference= ASM_NN_V1	Query = NNQGG.v01
Ref_start	Ref_end	Query_start	Query_end	Ref (scaffold)	Ref (chr)	Query	Tag
19805454	19946211	569354	710158	Scaffold_96	14	FNWR01000092.1	unique
20269914	20378739	1033902	1142702	Scaffold_96	14	FNWR01000092.1	unique
21098069	21202938	1858363	1963269	Scaffold_96	14	FNWR01000092.1	unique
21249327	21379505	2009610	2139758	Scaffold_96	14	FNWR01000092.1	unique
21587085	21726177	2346525	2485521	Scaffold_96	14	FNWR01000092.1	unique
22232010	22350121	2987218	3105229	Scaffold_96	14	FNWR01000092.1	unique
24221316	24327732	4973304	5079738	Scaffold_96	14	FNWR01000092.1	unique
9984563	10136277	1677919	1829631	Scaffold_96	14	FNWR01000103.1	unique
12550102	12724112	4280170	4454160	Scaffold_96	14	FNWR01000103.1	unique
12827623	12953888	4558435	4684678	Scaffold_96	14	FNWR01000103.1	unique
13199077	13322807	4932046	5055783	Scaffold_96	14	FNWR01000103.1	unique
14296865	14403505	6032216	6138849	Scaffold_96	14	FNWR01000103.1	unique
2523378	2623209	662851	762790	Scaffold_96	14	FNWR01000114.1	unique
4879355	4978238	3006222	3105058	Scaffold_96	14	FNWR01000114.1	unique
4979160	5118816	3105990	3245724	Scaffold_96	14	FNWR01000114.1	unique
30672514	30774968	3638932	3741400	Scaffold_96	14	FNWR01000161.1	unique
68103063	68215074	2587313	2699339	Scaffold_97	10	FNWR01000042.1	unique
72042051	72175197	6542096	6675375	Scaffold_97	10	FNWR01000042.1	unique
39814325	39971999	2625494	2783209	Scaffold_97	10	FNWR01000044.1	unique
40221401	40362719	3032980	3174354	Scaffold_97	10	FNWR01000044.1	unique
44139215	44272761	6971972	7105601	Scaffold_97	10	FNWR01000044.1	unique
45301835	45403086	8147543	8248841	Scaffold_97	10	FNWR01000044.1	unique
8035016	8147467	1271779	1384250	Scaffold_97	10	FNWR01000064.1	unique
12296028	12407276	5540099	5651334	Scaffold_97	10	FNWR01000064.1	unique
13197711	13306175	6451428	6560038	Scaffold_97	10	FNWR01000064.1	unique
15485050	15618593	8743620	8877286	Scaffold_97	10	FNWR01000064.1	unique
63542694	63677214	5054219	5188634	Scaffold_97	10	FNWR01000074.1	unique
64326563	64437784	5846820	5957986	Scaffold_97	10	FNWR01000074.1	unique
64587795	64725755	6105349	6243292	Scaffold_97	10	FNWR01000074.1	unique
64725924	64826598	6243413	6344103	Scaffold_97	10	FNWR01000074.1	unique
64866074	64968972	6383394	6486284	Scaffold_97	10	FNWR01000074.1	unique
65061860	65169052	6592717	6699956	Scaffold_97	10	FNWR01000074.1	unique
49282016	49424609	5724741	5867339	Scaffold_97	10	FNWR01000082.1	unique
50368696	50533415	6819566	6984324	Scaffold_97	10	FNWR01000082.1	unique
56099339	56203315	995065	1099093	Scaffold_97	10	FNWR01000201.1	unique
57174797	57289431	2068528	2183175	Scaffold_97	10	FNWR01000201.1	unique
57572570	57703737	2460151	2591361	Scaffold_97	10	FNWR01000201.1	unique
48437623	48584600	2042299	2189261	Scaffold_97	10	FNWR01000242.1	unique
49096100	49200946	2693544	2798383	Scaffold_97	10	FNWR01000242.1	unique
34970833	35099311	175405	303749	Scaffold_97	10	FNWR01000410.1	unique
30978128	31099060	3497140	3618109	Scaffold_98	9	FNWR01000063.1	unique
81698277	81865506	98495	265643	Scaffold_98	9	FNWR01000073.1	unique
82083400	82324380	483199	724238	Scaffold_98	9	FNWR01000073.1	unique
87224066	87327107	5624643	5727711	Scaffold_98	9	FNWR01000073.1	unique
90896190	91006157	9307044	9417031	Scaffold_98	9	FNWR01000073.1	unique
12377835	12481493	397914	501732	Scaffold_98	9	FNWR01000080.1	unique
14055947	14163097	2078647	2186007	Scaffold_98	9	FNWR01000080.1	unique
14652727	14752008	2675355	2774645	Scaffold_98	9	FNWR01000080.1	unique
14838539	14987609	2860842	3009910	Scaffold_98	9	FNWR01000080.1	unique
17060394	17178614	5081048	5199309	Scaffold_98	9	FNWR01000080.1	unique
17505708	17640037	5525170	5659490	Scaffold_98	9	FNWR01000080.1	unique
18563500	18663202	6580692	6680295	Scaffold_98	9	FNWR01000080.1	unique
22731751	22846142	3516431	3630869	Scaffold_98	9	FNWR01000104.1	unique
23143450	23253505	3928047	4038064	Scaffold_98	9	FNWR01000104.1	unique
25314827	25463590	6111052	6259962	Scaffold_98	9	FNWR01000104.1	unique
26939225	27083233	7733515	7877422	Scaffold_98	9	FNWR01000104.1	unique
42155669	42255107	2239608	2339079	Scaffold_98	9	FNWR01000118.1	unique
43024868	43133692	3121005	3229768	Scaffold_98	9	FNWR01000118.1	unique
43977317	44095164	4076485	4194350	Scaffold_98	9	FNWR01000118.1	unique
46317062	46480453	6404715	6568106	Scaffold_98	9	FNWR01000118.1	unique
46599262	46701584	6688350	6790644	Scaffold_98	9	FNWR01000118.1	unique
74892923	75019572	2892814	3019442	Scaffold_98	9	FNWR01000126.1	unique
75203780	75314331	3202290	3312838	Scaffold_98	9	FNWR01000126.1	unique
4253896	4365600	936740	1048487	Scaffold_98	9	FNWR01000183.1	unique
8635692	8754847	5362020	5481197	Scaffold_98	9	FNWR01000183.1	unique
11005170	11105753	7735057	7835657	Scaffold_98	9	FNWR01000183.1	unique
51975449	52212998	1673240	1910816	Scaffold_98	9	FNWR01000232.1	unique
59027915	59130686	2114550	2217290	Scaffold_98	9	FNWR01000237.1	unique
53818510	53935568	547341	664391	Scaffold_98	9	FNWR01000297.1	unique
54610716	54739475	1331463	1460185	Scaffold_98	9	FNWR01000297.1	unique
59816710	59936999	5400	125654	Scaffold_98	9	FNWR01000630.1	unique
118140983	118269365	2298821	2427238	Scaffold_99	X	FNWR01000043.1	unique
122804083	122911976	6824724	6932667	Scaffold_99	X	FNWR01000043.1	unique
91208015	91317553	1395473	1504950	Scaffold_99	X	FNWR01000052.1	unique
94169667	94301789	4365211	4497319	Scaffold_99	X	FNWR01000052.1	unique
97167625	97288644	7389865	7510968	Scaffold_99	X	FNWR01000052.1	unique
97653866	97758404	7875218	7979721	Scaffold_99	X	FNWR01000052.1	unique
25591854	25696588	1096520	1201282	Scaffold_99	X	FNWR01000071.1	unique
26911226	27096078	2417408	2602264	Scaffold_99	X	FNWR01000071.1	unique
9323115	9441950	573472	692303	Scaffold_99	X	FNWR01000084.1	unique
125742060	125849576	396691	504175	Scaffold_99	X	FNWR01000127.1	unique
129762115	129884248	4412580	4534718	Scaffold_99	X	FNWR01000127.1	unique
113653666	113773755	1649635	1769819	Scaffold_99	X	FNWR01000175.1	unique
114449002	114588729	2443106	2582745	Scaffold_99	X	FNWR01000175.1	unique
38420405	38527965	1161197	1268720	Scaffold_99	X	FNWR01000177.1	unique
103329180	103431881	796714	899405	Scaffold_99	X	FNWR01000220.1	unique
104673917	104818073	2128608	2272650	Scaffold_99	X	FNWR01000220.1	unique
36820729	36999303	2443493	2622030	Scaffold_99	X	FNWR01000238.1	unique
16578683	16720355	848067	989771	Scaffold_99	X	FNWR01000251.1	unique
72686194	72792893	2224878	2331605	Scaffold_99	X	FNWR01000256.1	unique
5179694	5291581	17396	129183	Scaffold_99	X	FNWR01000341.1	unique
5694413	5808187	532380	646207	Scaffold_99	X	FNWR01000341.1	unique
111531514	111644100	1176903	1289530	Scaffold_99	X	FNWR01000354.1	unique
69787183	69935637	209877	358312	Scaffold_99	X	FNWR01000466.1	unique
46932568	47047262	17939	132586	Scaffold_99	X	FNWR01000489.1	unique
9938028	10087197	788164	937351	Scaffold_100	8	FNWR01000008.1	unique
11545769	11647335	2400186	2501908	Scaffold_100	8	FNWR01000008.1	unique
12489461	12627464	3352114	3490207	Scaffold_100	8	FNWR01000008.1	unique
126485166	126626016	9205184	9346036	Scaffold_100	8	FNWR01000008.1	unique
127706585	127831041	10415703	10540237	Scaffold_100	8	FNWR01000008.1	unique
129877821	129978531	12599543	12700317	Scaffold_100	8	FNWR01000008.1	unique
130903815	131003035	13626073	13725371	Scaffold_100	8	FNWR01000008.1	unique
132033966	132140637	14765576	14872285	Scaffold_100	8	FNWR01000008.1	unique
132258372	132443598	14990123	15175209	Scaffold_100	8	FNWR01000008.1	unique
132652924	132773392	15384859	15505389	Scaffold_100	8	FNWR01000008.1	unique
136766435	136869815	19522080	19625482	Scaffold_100	8	FNWR01000008.1	unique
140441453	140580597	23216569	23355799	Scaffold_100	8	FNWR01000008.1	unique
90481093	90589622	19795	128308	Scaffold_100	8	FNWR01000009.1	unique
92404490	92518715	1932545	2046748	Scaffold_100	8	FNWR01000009.1	unique
93060674	93185367	2588329	2712990	Scaffold_100	8	FNWR01000009.1	unique
93673875	93782345	3197572	3306141	Scaffold_100	8	FNWR01000009.1	unique
95261143	95373061	4803002	4914917	Scaffold_100	8	FNWR01000009.1	unique
105480367	105597223	14987456	15104342	Scaffold_100	8	FNWR01000009.1	unique
18971740	19076310	5327294	5431913	Scaffold_100	8	FNWR01000018.1	unique
19454750	19575629	5810108	5930939	Scaffold_100	8	FNWR01000018.1	unique
19775986	19958069	6131796	6313820	Scaffold_100	8	FNWR01000018.1	unique
21206468	21323250	7578054	7694859	Scaffold_100	8	FNWR01000018.1	unique
25253753	25372027	11666174	11784600	Scaffold_100	8	FNWR01000018.1	unique
30545069	30664012	2428665	2547520	Scaffold_100	8	FNWR01000029.1	unique
34880263	35000782	6784033	6904576	Scaffold_100	8	FNWR01000029.1	unique
35778680	35878378	7669964	7769636	Scaffold_100	8	FNWR01000029.1	unique
38554286	38673405	10428198	10547388	Scaffold_100	8	FNWR01000029.1	unique
3732840	3848105	3707650	3822979	Scaffold_100	8	FNWR01000083.1	unique
4084119	4227265	4061544	4204640	Scaffold_100	8	FNWR01000083.1	unique
8874841	9106781	8860287	9092216	Scaffold_100	8	FNWR01000083.1	unique
81246914	81409004	1850706	2012799	Scaffold_100	8	FNWR01000110.1	unique
81408958	81523756	2012801	2127611	Scaffold_100	8	FNWR01000110.1	unique
82138445	82296686	2733617	2891869	Scaffold_100	8	FNWR01000110.1	unique
82330436	82443333	2925725	3038611	Scaffold_100	8	FNWR01000110.1	unique
82680074	82783333	3275463	3378771	Scaffold_100	8	FNWR01000110.1	unique
84929498	85033055	5496075	5599617	Scaffold_100	8	FNWR01000110.1	unique
54957529	55107449	2735448	2885395	Scaffold_100	8	FNWR01000147.1	unique
71418860	71534736	2100318	2216221	Scaffold_100	8	FNWR01000189.1	unique
72333810	72446244	3006209	3118623	Scaffold_100	8	FNWR01000189.1	unique
61646881	61751713	251564	356405	Scaffold_100	8	FNWR01000209.1	unique
63351019	63467186	1973400	2089604	Scaffold_100	8	FNWR01000209.1	unique
40361528	40553730	553356	745575	Scaffold_100	8	FNWR01000210.1	unique
40563856	40670706	755641	862626	Scaffold_100	8	FNWR01000210.1	unique
41716105	41829906	1904175	2018059	Scaffold_100	8	FNWR01000210.1	unique
110673566	110807066	4568629	4702176	Scaffold_100	8	FNWR01000241.1	unique
73667496	73783906	671877	788158	Scaffold_100	8	FNWR01000277.1	unique
73978490	74079327	981223	1082117	Scaffold_100	8	FNWR01000277.1	unique
79027659	79141293	1867161	1980752	Scaffold_100	8	FNWR01000283.1	unique
66063898	66166189	1278685	1380957	Scaffold_100	8	FNWR01000289.1	unique
89336868	89452440	368028	483562	Scaffold_100	8	FNWR01000361.1	unique
89452558	89654294	483617	685359	Scaffold_100	8	FNWR01000361.1	unique
44954550	45058809	403358	507615	Scaffold_100	8	FNWR01000432.1	unique
45131287	45287814	579332	735853	Scaffold_100	8	FNWR01000432.1	unique
60806761	60909559	374459	477148	Scaffold_100	8	FNWR01000444.1	unique
44216531	44329667	363558	476666	Scaffold_100	8	FNWR01000506.1	unique
69463077	69608675	110064	255699	Scaffold_100	8	FNWR01000553.1	unique
67236087	67394856	141776	300507	Scaffold_100	8	FNWR01000556.1	unique
56414824	56537602	244176	121317	Scaffold_101	12	FNWR01000018.1	unique
56538678	56658953	120231	1	Scaffold_101	12	FNWR01000018.1	unique
19024998	19163711	4368509	4507175	Scaffold_101	12	FNWR01000021.1	unique
20976019	21078487	6303015	6405451	Scaffold_101	12	FNWR01000021.1	unique
23184487	23317042	8527216	8659789	Scaffold_101	12	FNWR01000021.1	unique
26501580	26638490	11844167	11981024	Scaffold_101	12	FNWR01000021.1	unique
27451460	27551213	566263	666021	Scaffold_101	12	FNWR01000023.1	unique
27682555	27840037	796961	954438	Scaffold_101	12	FNWR01000023.1	unique
29043464	29192482	2152270	2301223	Scaffold_101	12	FNWR01000023.1	unique
30438745	30560204	3540198	3661644	Scaffold_101	12	FNWR01000023.1	unique
33683312	33786672	6752236	6855580	Scaffold_101	12	FNWR01000023.1	unique
33940458	34045629	7011073	7116262	Scaffold_101	12	FNWR01000023.1	unique
41845240	41946714	14602050	14703507	Scaffold_101	12	FNWR01000023.1	unique
131182224	131300322	8584335	8702404	Scaffold_101	12	FNWR01000049.1	unique
131815198	131931116	9226972	9342899	Scaffold_101	12	FNWR01000049.1	unique
44909651	45039921	559665	689881	Scaffold_101	12	FNWR01000061.1	unique
45656063	45777200	1307532	1428644	Scaffold_101	12	FNWR01000061.1	unique
46049194	46148803	1702020	1801624	Scaffold_101	12	FNWR01000061.1	unique
50175257	50275919	5839234	5939979	Scaffold_101	12	FNWR01000061.1	unique
51337799	51479659	6994776	7136637	Scaffold_101	12	FNWR01000061.1	unique
104732192	104832413	1050800	1151065	Scaffold_101	12	FNWR01000068.1	unique
104840030	104956844	1158958	1275846	Scaffold_101	12	FNWR01000068.1	unique
104979953	105198487	1299143	1517719	Scaffold_101	12	FNWR01000068.1	unique
89502645	89646587	2419844	2563754	Scaffold_101	12	FNWR01000077.1	unique
77741195	77846439	166946	272220	Scaffold_101	12	FNWR01000086.1	unique
81023113	81131777	3434661	3543320	Scaffold_101	12	FNWR01000086.1	unique
82532402	82642584	4957581	5067680	Scaffold_101	12	FNWR01000086.1	unique
83709598	83817659	6133055	6240991	Scaffold_101	12	FNWR01000086.1	unique
67110583	67218329	4100	111821	Scaffold_101	12	FNWR01000097.1	unique
68572204	68683791	1470729	1582386	Scaffold_101	12	FNWR01000097.1	unique
71104468	71220018	3987060	4102639	Scaffold_101	12	FNWR01000097.1	unique
71573793	71682493	4456724	4565379	Scaffold_101	12	FNWR01000097.1	unique
3721790	3824720	346401	449388	Scaffold_101	12	FNWR01000106.1	unique
10788547	10895599	7405782	7512919	Scaffold_101	12	FNWR01000106.1	unique
57008683	57160506	330564	482305	Scaffold_101	12	FNWR01000173.1	unique
57569544	57673550	893631	997638	Scaffold_101	12	FNWR01000173.1	unique
59616578	59715484	2937521	3036359	Scaffold_101	12	FNWR01000173.1	unique
59782999	59926214	3103774	3247022	Scaffold_101	12	FNWR01000173.1	unique
87999537	88109235	3163455	3273232	Scaffold_101	12	FNWR01000197.1	unique
62769018	62869694	2088168	2188827	Scaffold_101	12	FNWR01000219.1	unique
107772318	107907970	1444260	1579992	Scaffold_101	12	FNWR01000225.1	unique
107907952	108011267	1580078	1683441	Scaffold_101	12	FNWR01000225.1	unique
115285574	115402545	1522753	1639570	Scaffold_101	12	FNWR01000226.1	unique
115594495	115709571	1838110	1953151	Scaffold_101	12	FNWR01000226.1	unique
66961478	67066733	2756538	2861820	Scaffold_101	12	FNWR01000240.1	unique
95936914	96043754	199684	306520	Scaffold_101	12	FNWR01000334.1	unique
102291366	102405782	1165042	1279527	Scaffold_101	12	FNWR01000334.1	unique
102494059	102595652	1370200	1471796	Scaffold_101	12	FNWR01000334.1	unique
102815751	102926349	1691830	1802430	Scaffold_101	12	FNWR01000334.1	unique
117205263	117320823	399506	514914	Scaffold_101	12	FNWR01000342.1	unique
121062095	121236097	103442	277445	Scaffold_101	12	FNWR01000390.1	unique
121308925	121463061	350352	504511	Scaffold_101	12	FNWR01000390.1	unique
138857170	138962583	1156372	1261831	Scaffold_101	12	FNWR01000472.1	unique
136103037	136234839	623793	755617	Scaffold_101	12	FNWR01000488.1	unique
98723076	98829060	152556	258559	Scaffold_101	12	FNWR01000720.1	unique
16258208	16394140	1772535	1908513	Scaffold_102	13	FNWR01000001.1	unique
18849849	18967164	4371705	4488984	Scaffold_102	13	FNWR01000001.1	unique
21786879	21912980	7314667	7440839	Scaffold_102	13	FNWR01000001.1	unique
22043615	22162312	7567646	7686269	Scaffold_102	13	FNWR01000001.1	unique
24328225	24467437	9853492	9992734	Scaffold_102	13	FNWR01000001.1	unique
24912760	25061051	10437683	10585889	Scaffold_102	13	FNWR01000001.1	unique
26088583	26245194	11612852	11769446	Scaffold_102	13	FNWR01000001.1	unique
26597325	26710393	12121257	12234343	Scaffold_102	13	FNWR01000001.1	unique
27119974	27266851	12643473	12790371	Scaffold_102	13	FNWR01000001.1	unique
27892116	28007687	13414320	13529878	Scaffold_102	13	FNWR01000001.1	unique
28431560	28549617	13955305	14073273	Scaffold_102	13	FNWR01000001.1	unique
28561332	28683340	14084784	14206900	Scaffold_102	13	FNWR01000001.1	unique
29190900	29302741	14726809	14838759	Scaffold_102	13	FNWR01000001.1	unique
30575405	30740835	16116069	16281470	Scaffold_102	13	FNWR01000001.1	unique
31066179	31227892	16600993	16762635	Scaffold_102	13	FNWR01000001.1	unique
32521581	32645816	18072310	18196599	Scaffold_102	13	FNWR01000001.1	unique
32804505	33001264	18355651	18552415	Scaffold_102	13	FNWR01000001.1	unique
34007829	34110634	19557263	19660059	Scaffold_102	13	FNWR01000001.1	unique
34846123	35023648	20404352	20581863	Scaffold_102	13	FNWR01000001.1	unique
40735490	40836853	26295220	26396504	Scaffold_102	13	FNWR01000001.1	unique
42280561	42403853	27836663	27959925	Scaffold_102	13	FNWR01000001.1	unique
42662130	42799546	28217792	28355178	Scaffold_102	13	FNWR01000001.1	unique
47701224	47802425	33274303	33375478	Scaffold_102	13	FNWR01000001.1	unique
48220503	48427010	33793209	33999651	Scaffold_102	13	FNWR01000001.1	unique
87587445	87708894	5006034	5127472	Scaffold_102	13	FNWR01000034.1	unique
90658806	90801083	8069213	8211497	Scaffold_102	13	FNWR01000034.1	unique
91367646	91520488	8777791	8930584	Scaffold_102	13	FNWR01000034.1	unique
100069881	100195799	7182205	7056188	Scaffold_102	13	FNWR01000047.1	unique
100750481	100880404	6499078	6369124	Scaffold_102	13	FNWR01000047.1	unique
102650961	102761085	1612274	1722470	Scaffold_102	13	FNWR01000047.1	unique
102858481	103015637	1820083	1977247	Scaffold_102	13	FNWR01000047.1	unique
103432166	103574238	2392691	2534682	Scaffold_102	13	FNWR01000047.1	unique
6819287	6968852	1431137	1580671	Scaffold_102	13	FNWR01000050.1	unique
7378336	7477692	1989364	2088783	Scaffold_102	13	FNWR01000050.1	unique
9991799	10097049	4604166	4709466	Scaffold_102	13	FNWR01000050.1	unique
11567818	11681610	6185399	6299318	Scaffold_102	13	FNWR01000050.1	unique
58519633	58626380	3802652	3909458	Scaffold_102	13	FNWR01000078.1	unique
60627077	60749369	5925795	6048013	Scaffold_102	13	FNWR01000078.1	unique
60790587	60919146	6089113	6217652	Scaffold_102	13	FNWR01000078.1	unique
62114409	62238477	184312	308373	Scaffold_102	13	FNWR01000085.1	unique
63840887	63942907	1901749	2003774	Scaffold_102	13	FNWR01000085.1	unique
63982337	64085852	2043050	2146556	Scaffold_102	13	FNWR01000085.1	unique
64186710	64306832	2247804	2367986	Scaffold_102	13	FNWR01000085.1	unique
64635982	64744793	2694818	2803592	Scaffold_102	13	FNWR01000085.1	unique
64745699	64873956	2804463	2932673	Scaffold_102	13	FNWR01000085.1	unique
65274477	65386205	3325751	3437493	Scaffold_102	13	FNWR01000085.1	unique
67561434	67691954	5630930	5761416	Scaffold_102	13	FNWR01000085.1	unique
68313792	68424790	6373009	6483963	Scaffold_102	13	FNWR01000085.1	unique
69382785	69539517	7428314	7585015	Scaffold_102	13	FNWR01000085.1	unique
137857987	138013333	1455280	1610528	Scaffold_102	13	FNWR01000101.1	unique
139777217	139897189	3370992	3491062	Scaffold_102	13	FNWR01000101.1	unique
141369106	141475105	4976025	5082128	Scaffold_102	13	FNWR01000101.1	unique
142355010	142477049	5969134	6091172	Scaffold_102	13	FNWR01000101.1	unique
113523092	113653404	6802748	6933162	Scaffold_102	13	FNWR01000133.1	unique
113992910	114098493	7272988	7378527	Scaffold_102	13	FNWR01000133.1	unique
131859153	131958845	1232969	1332676	Scaffold_102	13	FNWR01000135.1	unique
70446344	70582323	514069	650004	Scaffold_102	13	FNWR01000149.1	unique
70927396	71066935	995359	1134938	Scaffold_102	13	FNWR01000149.1	unique
71872229	72042747	1953699	2124206	Scaffold_102	13	FNWR01000149.1	unique
73651629	73773219	3755771	3877394	Scaffold_102	13	FNWR01000149.1	unique
74055687	74162902	4147032	4254374	Scaffold_102	13	FNWR01000149.1	unique
79401917	79550340	2478281	2626597	Scaffold_102	13	FNWR01000172.1	unique
80100611	80212722	3171178	3283278	Scaffold_102	13	FNWR01000172.1	unique
115597830	115705211	332167	439626	Scaffold_102	13	FNWR01000208.1	unique
74929687	75037094	496568	603949	Scaffold_102	13	FNWR01000451.1	unique
75039464	75186269	606370	753150	Scaffold_102	13	FNWR01000451.1	unique
101820119	101964179	249809	393915	Scaffold_102	13	FNWR01000522.1	unique
143015018	143120255	324640	429842	Scaffold_102	13	FNWR01000533.1	unique
35890892	36012002	8416611	8537700	Scaffold_103	5	FNWR01000038.1	unique
36025431	36130715	8551181	8656462	Scaffold_103	5	FNWR01000038.1	unique
132236748	132373369	6970582	7107266	Scaffold_103	5	FNWR01000057.1	unique
120493128	120608107	8298563	8413565	Scaffold_103	5	FNWR01000068.1	unique
121039027	121142843	8838902	8942693	Scaffold_103	5	FNWR01000068.1	unique
121143071	121262240	8942893	9062014	Scaffold_103	5	FNWR01000068.1	unique
21680256	21783383	11905817	11802645	Scaffold_103	5	FNWR01000093.1	unique
39214386	39329873	1426266	1541788	Scaffold_103	5	FNWR01000093.1	unique
40323205	40428511	2537432	2642706	Scaffold_103	5	FNWR01000093.1	unique
140569733	140682535	2090078	2202856	Scaffold_103	5	FNWR01000109.1	unique
142283506	142388133	3805938	3910635	Scaffold_103	5	FNWR01000109.1	unique
151138651	151239461	3472900	3573654	Scaffold_103	5	FNWR01000128.1	unique
151576263	151675083	3910343	4009266	Scaffold_103	5	FNWR01000128.1	unique
97227118	97344414	1118497	1235866	Scaffold_103	5	FNWR01000131.1	unique
98999666	99098517	2897958	2996799	Scaffold_103	5	FNWR01000131.1	unique
99099254	99235360	2997492	3133643	Scaffold_103	5	FNWR01000131.1	unique
134675393	134788136	748238	860917	Scaffold_103	5	FNWR01000146.1	unique
134898284	135046327	970059	1118144	Scaffold_103	5	FNWR01000146.1	unique
136949525	137055381	3016716	3122606	Scaffold_103	5	FNWR01000146.1	unique
165849005	165971984	2825768	2948718	Scaffold_103	5	FNWR01000163.1	unique
157517286	157622576	375950	481195	Scaffold_103	5	FNWR01000171.1	unique
159566684	159674008	2423165	2530552	Scaffold_103	5	FNWR01000171.1	unique
160209145	160343472	3063939	3198348	Scaffold_103	5	FNWR01000171.1	unique
160435215	160540991	3289784	3395553	Scaffold_103	5	FNWR01000171.1	unique
59085028	59228810	4896685	5040499	Scaffold_103	5	FNWR01000205.1	unique
102512844	102669144	1425044	1581196	Scaffold_103	5	FNWR01000245.1	unique
93887057	94028378	338195	479535	Scaffold_103	5	FNWR01000247.1	unique
94456098	94558748	910653	1013312	Scaffold_103	5	FNWR01000247.1	unique
94785762	94886697	1238317	1339228	Scaffold_103	5	FNWR01000247.1	unique
96178650	96283717	2616498	2721561	Scaffold_103	5	FNWR01000247.1	unique
61844234	61971551	339179	466577	Scaffold_103	5	FNWR01000258.1	unique
110314415	110449742	1634583	1769878	Scaffold_103	5	FNWR01000310.1	unique
92054610	92157608	103778	206775	Scaffold_103	5	FNWR01000347.1	unique
92584348	92709800	637317	762780	Scaffold_103	5	FNWR01000347.1	unique
156771862	156915937	623336	767405	Scaffold_103	5	FNWR01000440.1	unique
60850307	60962937	294141	406734	Scaffold_103	5	FNWR01000447.1	unique
89760825	89915479	669339	823923	Scaffold_103	5	FNWR01000470.1	unique
88228545	88342978	4083	118530	Scaffold_103	5	FNWR01000475.1	unique
88666363	88819402	438631	591610	Scaffold_103	5	FNWR01000475.1	unique
125031428	125139958	529369	637932	Scaffold_103	5	FNWR01000513.1	unique
68922263	69038671	165547	281991	Scaffold_103	5	FNWR01000612.1	unique
107578745	107738494	9468470	9628162	Scaffold_104	11	FNWR01000024.1	unique
110226628	110342713	12118112	12234164	Scaffold_104	11	FNWR01000024.1	unique
110520116	110635871	12412982	12528681	Scaffold_104	11	FNWR01000024.1	unique
196447707	196604870	7862882	8020063	Scaffold_104	11	FNWR01000031.1	unique
197519704	197625814	8933264	9039202	Scaffold_104	11	FNWR01000031.1	unique
47431654	47531001	1442213	1541538	Scaffold_104	11	FNWR01000033.1	unique
47743991	47881857	1758299	1896098	Scaffold_104	11	FNWR01000033.1	unique
48074027	48203413	2084075	2213444	Scaffold_104	11	FNWR01000033.1	unique
48348714	48476627	2358381	2486256	Scaffold_104	11	FNWR01000033.1	unique
49016191	49146309	3017052	3147218	Scaffold_104	11	FNWR01000033.1	unique
49315507	49437833	3318374	3440729	Scaffold_104	11	FNWR01000033.1	unique
50318334	50462980	4318920	4463596	Scaffold_104	11	FNWR01000033.1	unique
50505435	50605685	4505852	4606039	Scaffold_104	11	FNWR01000033.1	unique
51862686	51973562	5858751	5969555	Scaffold_104	11	FNWR01000033.1	unique
52196712	52312972	6193380	6309624	Scaffold_104	11	FNWR01000033.1	unique
52778856	52878026	6776036	6875186	Scaffold_104	11	FNWR01000033.1	unique
53917336	54027523	7912083	8022247	Scaffold_104	11	FNWR01000033.1	unique
33554483	33661066	2551868	2658370	Scaffold_104	11	FNWR01000045.1	unique
153585795	153692105	5713248	5819572	Scaffold_104	11	FNWR01000076.1	unique
153773533	153905235	5901226	6032978	Scaffold_104	11	FNWR01000076.1	unique
174721436	174821059	2816995	2916609	Scaffold_104	11	FNWR01000087.1	unique
179760081	179872992	7837913	7951051	Scaffold_104	11	FNWR01000087.1	unique
94624052	94727922	2680575	2784417	Scaffold_104	11	FNWR01000111.1	unique
95837836	95991689	3895157	4049027	Scaffold_104	11	FNWR01000111.1	unique
96353692	96458393	4402520	4507240	Scaffold_104	11	FNWR01000111.1	unique
71809155	71938636	1204163	1333691	Scaffold_104	11	FNWR01000138.1	unique
72001807	72247303	1396934	1642421	Scaffold_104	11	FNWR01000138.1	unique
66716018	66853538	2258746	2396263	Scaffold_104	11	FNWR01000140.1	unique
89340195	89459877	1924153	2043699	Scaffold_104	11	FNWR01000145.1	unique
90007854	90142594	2583656	2718384	Scaffold_104	11	FNWR01000145.1	unique
201754885	201913268	109236	267533	Scaffold_104	11	FNWR01000156.1	unique
204410184	204526340	2772074	2888227	Scaffold_104	11	FNWR01000156.1	unique
87069284	87183225	4000851	4114790	Scaffold_104	11	FNWR01000157.1	unique
87184432	87320336	4116016	4251886	Scaffold_104	11	FNWR01000157.1	unique
127232177	127331085	3644643	3743524	Scaffold_104	11	FNWR01000167.1	unique
184985014	185105352	426849	547183	Scaffold_104	11	FNWR01000178.1	unique
112260915	112373982	588192	701248	Scaffold_104	11	FNWR01000180.1	unique
43057426	43178591	1839993	1961198	Scaffold_104	11	FNWR01000185.1	unique
147029175	147159462	476436	606722	Scaffold_104	11	FNWR01000198.1	unique
148192298	148319204	1632551	1759489	Scaffold_104	11	FNWR01000198.1	unique
149026446	149181132	2470414	2625127	Scaffold_104	11	FNWR01000198.1	unique
142909206	143047773	2650071	2788523	Scaffold_104	11	FNWR01000199.1	unique
81340601	81443635	3511472	3614468	Scaffold_104	11	FNWR01000224.1	unique
81735994	81850455	3906586	4020951	Scaffold_104	11	FNWR01000224.1	unique
163090243	163204924	0	114733	Scaffold_104	11	FNWR01000233.1	unique
152706822	152868099	2541380	2702641	Scaffold_104	11	FNWR01000254.1	unique
60877095	61010064	2299089	2431951	Scaffold_104	11	FNWR01000255.1	unique
62663341	62785239	4077613	4199510	Scaffold_104	11	FNWR01000255.1	unique
141329760	141501650	1473382	1645351	Scaffold_104	11	FNWR01000267.1	unique
57327405	57430568	309226	412400	Scaffold_104	11	FNWR01000281.1	unique
158357429	158503999	1083648	1230266	Scaffold_104	11	FNWR01000295.1	unique
209756894	209881311	402632	527065	Scaffold_104	11	FNWR01000351.1	unique
211585140	211689781	435292	539969	Scaffold_104	11	FNWR01000368.1	unique
70156953	70271427	844218	958828	Scaffold_104	11	FNWR01000384.1	unique
45032134	45151718	21936	141490	Scaffold_104	11	FNWR01000442.1	unique
59399948	59513602	383076	496754	Scaffold_104	11	FNWR01000535.1	unique
64246135	64345761	571293	671017	Scaffold_104	11	FNWR01000555.1	unique
14697733	14801115	2990651	3094059	Scaffold_105	7	FNWR01000003.1	unique
15661499	15761689	3957146	4057346	Scaffold_105	7	FNWR01000003.1	unique
19160374	19264566	7488258	7592462	Scaffold_105	7	FNWR01000003.1	unique
27621667	27754864	15907753	16040960	Scaffold_105	7	FNWR01000003.1	unique
28104350	28206339	16399297	16501309	Scaffold_105	7	FNWR01000003.1	unique
28549933	28676657	16844879	16971652	Scaffold_105	7	FNWR01000003.1	unique
28860356	29007765	17155367	17302811	Scaffold_105	7	FNWR01000003.1	unique
31734758	31870965	20064562	20200622	Scaffold_105	7	FNWR01000003.1	unique
34722423	34856527	23025407	23159577	Scaffold_105	7	FNWR01000003.1	unique
128471785	128573051	1741409	1842658	Scaffold_105	7	FNWR01000007.1	unique
129721643	129821334	2975976	3075836	Scaffold_105	7	FNWR01000007.1	unique
130127556	130283258	3371501	3527222	Scaffold_105	7	FNWR01000007.1	unique
132026775	132153141	5262954	5389243	Scaffold_105	7	FNWR01000007.1	unique
132248412	132367220	5484934	5603736	Scaffold_105	7	FNWR01000007.1	unique
132386774	132578007	5623431	5814492	Scaffold_105	7	FNWR01000007.1	unique
136651702	136756564	9842474	9947326	Scaffold_105	7	FNWR01000007.1	unique
139284651	139400014	12479978	12595284	Scaffold_105	7	FNWR01000007.1	unique
144849667	144970091	18033588	18154214	Scaffold_105	7	FNWR01000007.1	unique
148053694	148181329	21251262	21378932	Scaffold_105	7	FNWR01000007.1	unique
160721752	160863181	128739	270194	Scaffold_105	7	FNWR01000014.1	unique
161910158	162022812	1320787	1433526	Scaffold_105	7	FNWR01000014.1	unique
162770440	162949837	2180088	2359582	Scaffold_105	7	FNWR01000014.1	unique
163493400	163687032	2903370	3097034	Scaffold_105	7	FNWR01000014.1	unique
164280350	164388577	3687859	3796042	Scaffold_105	7	FNWR01000014.1	unique
166093551	166223168	5503557	5633164	Scaffold_105	7	FNWR01000014.1	unique
172754540	172874247	12192673	12312431	Scaffold_105	7	FNWR01000014.1	unique
173604081	173713590	13041876	13151261	Scaffold_105	7	FNWR01000014.1	unique
156399563	156499465	18365123	18265129	Scaffold_105	7	FNWR01000036.1	unique
157229998	157348148	17530659	17412419	Scaffold_105	7	FNWR01000036.1	unique
158720025	158854088	16033026	15898928	Scaffold_105	7	FNWR01000036.1	unique
184079537	184196781	1183965	1301270	Scaffold_105	7	FNWR01000046.1	unique
186061625	186188596	3161668	3288737	Scaffold_105	7	FNWR01000046.1	unique
187695160	187842328	4790650	4937975	Scaffold_105	7	FNWR01000046.1	unique
188640184	188740771	5744936	5845596	Scaffold_105	7	FNWR01000046.1	unique
190035900	190171366	7141217	7276685	Scaffold_105	7	FNWR01000046.1	unique
103108932	103216216	435058	542302	Scaffold_105	7	FNWR01000072.1	unique
103393237	103494008	721826	822678	Scaffold_105	7	FNWR01000072.1	unique
103665566	103776336	983593	1094461	Scaffold_105	7	FNWR01000072.1	unique
105505951	105645938	2820642	2960582	Scaffold_105	7	FNWR01000072.1	unique
105704816	105805278	3026545	3126988	Scaffold_105	7	FNWR01000072.1	unique
107399146	107502840	4723015	4826746	Scaffold_105	7	FNWR01000072.1	unique
107535392	107674947	4861131	5000722	Scaffold_105	7	FNWR01000072.1	unique
109428540	109564899	6749113	6885538	Scaffold_105	7	FNWR01000072.1	unique
117677311	117790102	364809	477595	Scaffold_105	7	FNWR01000091.1	unique
117792781	117899825	480360	587419	Scaffold_105	7	FNWR01000091.1	unique
120257042	120371423	2954709	3069053	Scaffold_105	7	FNWR01000091.1	unique
120407828	120541752	3105323	3239274	Scaffold_105	7	FNWR01000091.1	unique
120574878	120736775	3272731	3434585	Scaffold_105	7	FNWR01000091.1	unique
120864647	121058933	3562461	3756664	Scaffold_105	7	FNWR01000091.1	unique
121344210	121449289	4042998	4148058	Scaffold_105	7	FNWR01000091.1	unique
121528327	121641185	4226479	4339288	Scaffold_105	7	FNWR01000091.1	unique
121798561	121904543	4496889	4602878	Scaffold_105	7	FNWR01000091.1	unique
39566021	39674154	2124447	2232559	Scaffold_105	7	FNWR01000096.1	unique
39674213	39885590	2232697	2444091	Scaffold_105	7	FNWR01000096.1	unique
40849007	41004374	3413156	3568564	Scaffold_105	7	FNWR01000096.1	unique
42102880	42231544	4663449	4792172	Scaffold_105	7	FNWR01000096.1	unique
4694132	4801339	705184	812491	Scaffold_105	7	FNWR01000121.1	unique
6593716	6697592	2611199	2715078	Scaffold_105	7	FNWR01000121.1	unique
7842880	7942607	3863054	3962832	Scaffold_105	7	FNWR01000121.1	unique
7989714	8088680	4009993	4109051	Scaffold_105	7	FNWR01000121.1	unique
8271293	8447789	4289518	4466054	Scaffold_105	7	FNWR01000121.1	unique
8666711	8842081	4685729	4861211	Scaffold_105	7	FNWR01000121.1	unique
8871987	8986706	4890223	5004915	Scaffold_105	7	FNWR01000121.1	unique
9671573	9839092	5691214	5858863	Scaffold_105	7	FNWR01000121.1	unique
175855745	175959748	1640518	1744505	Scaffold_105	7	FNWR01000152.1	unique
176215050	176335830	1999766	2120583	Scaffold_105	7	FNWR01000152.1	unique
196858087	196986356	1223977	1352344	Scaffold_105	7	FNWR01000216.1	unique
114490265	114610998	915176	1035914	Scaffold_105	7	FNWR01000230.1	unique
115010866	115132898	1435703	1557757	Scaffold_105	7	FNWR01000230.1	unique
58673412	58844279	2157463	2328342	Scaffold_105	7	FNWR01000315.1	unique
49519555	49623508	879120	983230	Scaffold_105	7	FNWR01000379.1	unique
95496308	95607095	164655	275495	Scaffold_105	7	FNWR01000383.1	unique
37100186	37207493	776458	883782	Scaffold_105	7	FNWR01000414.1	unique
94491725	94594949	132280	235591	Scaffold_105	7	FNWR01000446.1	unique
95022523	95153138	645870	776509	Scaffold_105	7	FNWR01000446.1	unique
160049572	160241151	218065	409731	Scaffold_105	7	FNWR01000486.1	unique
51713220	51812310	361365	460451	Scaffold_106	6	FNWR01000013.1	unique
52030718	52141232	672980	783452	Scaffold_106	6	FNWR01000013.1	unique
52577787	52680300	1218151	1320761	Scaffold_106	6	FNWR01000013.1	unique
58604885	58737758	7148776	7281678	Scaffold_106	6	FNWR01000013.1	unique
59239347	59354099	7789836	7904542	Scaffold_106	6	FNWR01000013.1	unique
60883140	61077519	9416793	9611101	Scaffold_106	6	FNWR01000013.1	unique
61269503	61412990	9803330	9946793	Scaffold_106	6	FNWR01000013.1	unique
61613994	61746292	10148084	10280452	Scaffold_106	6	FNWR01000013.1	unique
63629184	63748377	12157053	12276160	Scaffold_106	6	FNWR01000013.1	unique
64912417	65021869	13429834	13539294	Scaffold_106	6	FNWR01000013.1	unique
26595362	26707513	5214786	5326928	Scaffold_106	6	FNWR01000015.1	unique
27008251	27206213	5627412	5825307	Scaffold_106	6	FNWR01000015.1	unique
27438377	27581684	6052412	6195679	Scaffold_106	6	FNWR01000015.1	unique
27877200	27980233	6491649	6594735	Scaffold_106	6	FNWR01000015.1	unique
29102881	29221000	7715395	7833394	Scaffold_106	6	FNWR01000015.1	unique
30708260	30822152	9318419	9432201	Scaffold_106	6	FNWR01000015.1	unique
10665548	10789987	1463542	1588041	Scaffold_106	6	FNWR01000027.1	unique
12507464	12608436	3322807	3423806	Scaffold_106	6	FNWR01000027.1	unique
20294794	20410083	11114153	11229476	Scaffold_106	6	FNWR01000027.1	unique
42217342	42322603	5684796	5790062	Scaffold_106	6	FNWR01000039.1	unique
200310604	200449422	5211860	5350719	Scaffold_106	6	FNWR01000048.1	unique
200493326	200626884	5394667	5528250	Scaffold_106	6	FNWR01000048.1	unique
201051629	201164340	5954288	6066981	Scaffold_106	6	FNWR01000048.1	unique
201930356	202054302	6837581	6961603	Scaffold_106	6	FNWR01000048.1	unique
204582221	204694930	47220	159911	Scaffold_106	6	FNWR01000059.1	unique
204722474	204826416	187468	291620	Scaffold_106	6	FNWR01000059.1	unique
205370227	205502215	836285	968322	Scaffold_106	6	FNWR01000059.1	unique
213806484	213953110	7152798	7299396	Scaffold_106	6	FNWR01000059.1	unique
181444656	181577699	2161313	2294067	Scaffold_106	6	FNWR01000060.1	unique
184436846	184556851	5137869	5257853	Scaffold_106	6	FNWR01000060.1	unique
184964676	185090333	5666434	5792199	Scaffold_106	6	FNWR01000060.1	unique
185693763	185834246	6396004	6536481	Scaffold_106	6	FNWR01000060.1	unique
187593562	187697709	8296650	8400789	Scaffold_106	6	FNWR01000060.1	unique
73412155	73534628	307523	429924	Scaffold_106	6	FNWR01000062.1	unique
74101152	74219962	997293	1116089	Scaffold_106	6	FNWR01000062.1	unique
75692244	75828902	2583584	2720305	Scaffold_106	6	FNWR01000062.1	unique
75949926	76052293	2843249	2945483	Scaffold_106	6	FNWR01000062.1	unique
76314424	76417977	3205252	3308766	Scaffold_106	6	FNWR01000062.1	unique
77158399	77281405	4046400	4169395	Scaffold_106	6	FNWR01000062.1	unique
78018452	78237283	4896958	5115755	Scaffold_106	6	FNWR01000062.1	unique
78325580	78430097	5204373	5308907	Scaffold_106	6	FNWR01000062.1	unique
80528204	80673245	7403140	7548220	Scaffold_106	6	FNWR01000062.1	unique
188913450	189021275	883547	991393	Scaffold_106	6	FNWR01000081.1	unique
193994843	194098325	5948174	6051578	Scaffold_106	6	FNWR01000081.1	unique
92973759	93082177	1652791	1761258	Scaffold_106	6	FNWR01000088.1	unique
93082701	93192891	1761714	1871903	Scaffold_106	6	FNWR01000088.1	unique
93300457	93430418	1979524	2109500	Scaffold_106	6	FNWR01000088.1	unique
93430659	93545925	2109551	2224771	Scaffold_106	6	FNWR01000088.1	unique
93565439	93664312	2244048	2342896	Scaffold_106	6	FNWR01000088.1	unique
93664662	93783706	2342895	2461948	Scaffold_106	6	FNWR01000088.1	unique
93884318	94030463	2561232	2707378	Scaffold_106	6	FNWR01000088.1	unique
94213597	94316973	2899353	3002646	Scaffold_106	6	FNWR01000088.1	unique
95689723	95806573	4376924	4493817	Scaffold_106	6	FNWR01000088.1	unique
96285894	96395628	4975329	5085031	Scaffold_106	6	FNWR01000088.1	unique
97538667	97688625	6217852	6367900	Scaffold_106	6	FNWR01000088.1	unique
97870075	97985625	6548561	6664157	Scaffold_106	6	FNWR01000088.1	unique
112874048	113011139	37514	174625	Scaffold_106	6	FNWR01000116.1	unique
113169720	113281907	333031	445175	Scaffold_106	6	FNWR01000116.1	unique
114393901	114498742	1531296	1636133	Scaffold_106	6	FNWR01000116.1	unique
115031022	115158299	2169074	2296370	Scaffold_106	6	FNWR01000116.1	unique
115558710	115796158	2692616	2929936	Scaffold_106	6	FNWR01000116.1	unique
150811061	150970925	1001075	1160865	Scaffold_106	6	FNWR01000117.1	unique
153906315	154028244	4104046	4226011	Scaffold_106	6	FNWR01000117.1	unique
154178718	154292472	4371747	4485520	Scaffold_106	6	FNWR01000117.1	unique
103084890	103241853	723858	880924	Scaffold_106	6	FNWR01000119.1	unique
105848327	105983840	3490003	3625452	Scaffold_106	6	FNWR01000119.1	unique
106133873	106295742	3775555	3937410	Scaffold_106	6	FNWR01000119.1	unique
752101	879608	685707	813389	Scaffold_106	6	FNWR01000123.1	unique
108853648	108978967	1046772	1172197	Scaffold_106	6	FNWR01000130.1	unique
110003901	110204303	2187336	2387712	Scaffold_106	6	FNWR01000130.1	unique
111200935	111300515	3395297	3494882	Scaffold_106	6	FNWR01000130.1	unique
111478307	111582415	3672721	3776754	Scaffold_106	6	FNWR01000130.1	unique
111681691	111792988	3875335	3986646	Scaffold_106	6	FNWR01000130.1	unique
139979959	140110670	443020	573790	Scaffold_106	6	FNWR01000137.1	unique
140762011	140872931	1217338	1328285	Scaffold_106	6	FNWR01000137.1	unique
141674013	141800687	2125941	2252672	Scaffold_106	6	FNWR01000137.1	unique
141944520	142133024	2397964	2586417	Scaffold_106	6	FNWR01000137.1	unique
142426282	142527435	2880229	2981361	Scaffold_106	6	FNWR01000137.1	unique
164900910	165040496	1337460	1477143	Scaffold_106	6	FNWR01000148.1	unique
165089307	165204589	1526255	1641607	Scaffold_106	6	FNWR01000148.1	unique
166137308	166265210	2579329	2707179	Scaffold_106	6	FNWR01000148.1	unique
120528593	120640554	2101596	2213533	Scaffold_106	6	FNWR01000160.1	unique
121174460	121291374	2741372	2858195	Scaffold_106	6	FNWR01000160.1	unique
121550232	121675849	3116869	3242402	Scaffold_106	6	FNWR01000160.1	unique
46997137	47140739	391699	535268	Scaffold_106	6	FNWR01000169.1	unique
47624805	47765297	1023621	1164070	Scaffold_106	6	FNWR01000169.1	unique
47983623	48153846	1381168	1551380	Scaffold_106	6	FNWR01000169.1	unique
102035416	102157522	3421617	3543759	Scaffold_106	6	FNWR01000188.1	unique
72291278	72408589	1227132	1344429	Scaffold_106	6	FNWR01000199.1	unique
69404378	69525240	1809575	1930417	Scaffold_106	6	FNWR01000202.1	unique
70352606	70459657	2756001	2863074	Scaffold_106	6	FNWR01000202.1	unique
70645338	70752551	3048494	3155674	Scaffold_106	6	FNWR01000202.1	unique
70912248	71023673	3315317	3426792	Scaffold_106	6	FNWR01000202.1	unique
7565716	7678066	1829798	1942130	Scaffold_106	6	FNWR01000204.1	unique
128039667	128225259	1565752	1751321	Scaffold_106	6	FNWR01000212.1	unique
128225272	128357867	1751139	1883753	Scaffold_106	6	FNWR01000212.1	unique
128436226	128722985	1961770	2248593	Scaffold_106	6	FNWR01000212.1	unique
128839482	128942593	2365028	2468128	Scaffold_106	6	FNWR01000212.1	unique
148259091	148561216	1703137	2005301	Scaffold_106	6	FNWR01000214.1	unique
148810178	149031297	2254023	2475225	Scaffold_106	6	FNWR01000214.1	unique
82256298	82439807	996200	1179715	Scaffold_106	6	FNWR01000229.1	unique
162428990	162558419	1651009	1780452	Scaffold_106	6	FNWR01000253.1	unique
66627468	66732589	1474212	1579339	Scaffold_106	6	FNWR01000271.1	unique
66734446	66839844	1581160	1686588	Scaffold_106	6	FNWR01000271.1	unique
169917966	170029785	1395406	1507305	Scaffold_106	6	FNWR01000288.1	unique
86497631	86603026	808409	913864	Scaffold_106	6	FNWR01000306.1	unique
132138760	132278176	742108	881551	Scaffold_106	6	FNWR01000323.1	unique
92159413	92293708	1042497	1176728	Scaffold_106	6	FNWR01000336.1	unique
92489167	92589132	1371168	1471197	Scaffold_106	6	FNWR01000336.1	unique
92650089	92789312	1532246	1671361	Scaffold_106	6	FNWR01000336.1	unique
171883534	171989735	485893	592029	Scaffold_106	6	FNWR01000380.1	unique
172078671	172210836	680720	812822	Scaffold_106	6	FNWR01000380.1	unique
85139033	85246986	733226	841142	Scaffold_106	6	FNWR01000406.1	unique
178436461	178570354	60160	194098	Scaffold_106	6	FNWR01000462.1	unique
179061315	179204317	682556	825618	Scaffold_106	6	FNWR01000462.1	unique
171256466	171362864	343388	449716	Scaffold_106	6	FNWR01000605.1	unique
196278576	196393851	1019617	1134989	Scaffold_107	4	FNWR01000004.1	unique
197211523	197381639	1958285	2128305	Scaffold_107	4	FNWR01000004.1	unique
197542106	197690766	2288622	2437274	Scaffold_107	4	FNWR01000004.1	unique
199079517	199202827	3822553	3945894	Scaffold_107	4	FNWR01000004.1	unique
203689741	203815875	8440416	8566560	Scaffold_107	4	FNWR01000004.1	unique
206843113	206943641	11599098	11699600	Scaffold_107	4	FNWR01000004.1	unique
207535987	207660314	12291651	12415908	Scaffold_107	4	FNWR01000004.1	unique
210687481	210825646	15438476	15576694	Scaffold_107	4	FNWR01000004.1	unique
211145093	211298360	15895965	16049256	Scaffold_107	4	FNWR01000004.1	unique
211597587	211740931	16345417	16488854	Scaffold_107	4	FNWR01000004.1	unique
212360986	212528112	17107436	17274615	Scaffold_107	4	FNWR01000004.1	unique
215822135	215951327	20558898	20688139	Scaffold_107	4	FNWR01000004.1	unique
217311385	217416761	22039904	22145276	Scaffold_107	4	FNWR01000004.1	unique
28230869	28336864	1245515	1351446	Scaffold_107	4	FNWR01000011.1	unique
30759569	30900240	3781868	3922415	Scaffold_107	4	FNWR01000011.1	unique
32599776	32709293	5620050	5729574	Scaffold_107	4	FNWR01000011.1	unique
38419650	38527088	11443307	11550732	Scaffold_107	4	FNWR01000011.1	unique
39474305	39593460	12504463	12623681	Scaffold_107	4	FNWR01000011.1	unique
39781812	39918460	12819984	12956595	Scaffold_107	4	FNWR01000011.1	unique
170757596	170882431	1757174	1881921	Scaffold_107	4	FNWR01000025.1	unique
171394244	171503693	2392996	2502441	Scaffold_107	4	FNWR01000025.1	unique
171503709	171628069	2502562	2626879	Scaffold_107	4	FNWR01000025.1	unique
171922058	172027839	2920387	3026151	Scaffold_107	4	FNWR01000025.1	unique
172622489	172741395	3622376	3741213	Scaffold_107	4	FNWR01000025.1	unique
173752867	173872003	4739764	4858826	Scaffold_107	4	FNWR01000025.1	unique
174537116	174708695	5526558	5698137	Scaffold_107	4	FNWR01000025.1	unique
174750780	175045423	5740119	6034716	Scaffold_107	4	FNWR01000025.1	unique
175760421	175868793	6737106	6845514	Scaffold_107	4	FNWR01000025.1	unique
176445797	176571565	7415094	7540737	Scaffold_107	4	FNWR01000025.1	unique
176626702	176734617	7595726	7703637	Scaffold_107	4	FNWR01000025.1	unique
177337081	177472326	8301214	8436434	Scaffold_107	4	FNWR01000025.1	unique
180050947	180190127	11030003	11169180	Scaffold_107	4	FNWR01000025.1	unique
181210131	181392745	12179396	12362020	Scaffold_107	4	FNWR01000025.1	unique
182130374	182266636	13112381	13248688	Scaffold_107	4	FNWR01000025.1	unique
182851265	182978749	13837000	13964435	Scaffold_107	4	FNWR01000025.1	unique
183740868	183851783	14723227	14834052	Scaffold_107	4	FNWR01000025.1	unique
183851779	183954378	14834152	14936632	Scaffold_107	4	FNWR01000025.1	unique
188396354	188511758	19405702	19521188	Scaffold_107	4	FNWR01000025.1	unique
189423651	189537572	20439483	20553459	Scaffold_107	4	FNWR01000025.1	unique
190689717	190800878	21705022	21816172	Scaffold_107	4	FNWR01000025.1	unique
146644976	146800524	2445119	2600692	Scaffold_107	4	FNWR01000035.1	unique
149143708	149249758	4960085	5066133	Scaffold_107	4	FNWR01000035.1	unique
152850753	152951286	8675056	8775566	Scaffold_107	4	FNWR01000035.1	unique
153096219	153217238	8920298	9041356	Scaffold_107	4	FNWR01000035.1	unique
153791239	153910831	9615616	9735286	Scaffold_107	4	FNWR01000035.1	unique
158809219	158924005	14585224	14699975	Scaffold_107	4	FNWR01000035.1	unique
159806091	159930808	15592001	15716701	Scaffold_107	4	FNWR01000035.1	unique
161411666	161571492	1356378	1516230	Scaffold_107	4	FNWR01000090.1	unique
162474793	162595595	2419927	2540686	Scaffold_107	4	FNWR01000090.1	unique
163735103	163838401	3676973	3780321	Scaffold_107	4	FNWR01000090.1	unique
165139126	165245037	5082315	5188246	Scaffold_107	4	FNWR01000090.1	unique
55981864	56177691	1000120	1195941	Scaffold_107	4	FNWR01000095.1	unique
60368903	60480572	5369959	5481663	Scaffold_107	4	FNWR01000095.1	unique
17465387	17643433	597129	775090	Scaffold_107	4	FNWR01000153.1	unique
19594733	19702134	2701421	2808935	Scaffold_107	4	FNWR01000153.1	unique
20146881	20263594	3259894	3376517	Scaffold_107	4	FNWR01000153.1	unique
21048272	21170375	4151718	4273925	Scaffold_107	4	FNWR01000153.1	unique
23334547	23460395	6460318	6586120	Scaffold_107	4	FNWR01000153.1	unique
23621858	23771750	6746882	6896745	Scaffold_107	4	FNWR01000153.1	unique
13156758	13258495	3526715	3628482	Scaffold_107	4	FNWR01000155.1	unique
3651117	3763955	2051628	2164524	Scaffold_107	4	FNWR01000168.1	unique
5442512	5547184	3838073	3942772	Scaffold_107	4	FNWR01000168.1	unique
68092283	68213455	252907	374074	Scaffold_107	4	FNWR01000191.1	unique
69535299	69640024	1698310	1802952	Scaffold_107	4	FNWR01000191.1	unique
70215434	70331693	2379668	2495952	Scaffold_107	4	FNWR01000191.1	unique
71079505	71192232	3249143	3361896	Scaffold_107	4	FNWR01000191.1	unique
42933736	43096161	1354232	1516699	Scaffold_107	4	FNWR01000196.1	unique
43811047	43957290	2235413	2381628	Scaffold_107	4	FNWR01000196.1	unique
133914889	134027476	2474362	2586983	Scaffold_107	4	FNWR01000228.1	unique
51267324	51368088	1186711	1287481	Scaffold_107	4	FNWR01000250.1	unique
73921904	74046905	319137	444180	Scaffold_107	4	FNWR01000262.1	unique
23989365	24091096	38652	140393	Scaffold_107	4	FNWR01000270.1	unique
142927107	143042407	827849	943180	Scaffold_107	4	FNWR01000293.1	unique
64377383	64479566	2913558	3015729	Scaffold_107	4	FNWR01000294.1	unique
140575122	140676911	339412	441167	Scaffold_107	4	FNWR01000378.1	unique
140676898	140783631	441223	548081	Scaffold_107	4	FNWR01000378.1	unique
126375145	126485573	103925	214353	Scaffold_107	4	FNWR01000381.1	unique
127289269	127419768	1022196	1152645	Scaffold_107	4	FNWR01000381.1	unique
81805505	82009546	580740	784784	Scaffold_107	4	FNWR01000417.1	unique
82067902	82167848	842914	942849	Scaffold_107	4	FNWR01000417.1	unique
167142479	167246709	350363	454695	Scaffold_107	4	FNWR01000479.1	unique
73313399	73426273	402581	515502	Scaffold_107	4	FNWR01000505.1	unique
76787211	76889225	225110	327194	Scaffold_107	4	FNWR01000530.1	unique
147642282	147796131	3584908	3738818	Scaffold_108	3	FNWR01000002.1	unique
151445072	151584610	7388656	7528059	Scaffold_108	3	FNWR01000002.1	unique
151644618	151767188	7587896	7710443	Scaffold_108	3	FNWR01000002.1	unique
152924955	153068371	8866945	9010262	Scaffold_108	3	FNWR01000002.1	unique
154792953	154908878	10733018	10848908	Scaffold_108	3	FNWR01000002.1	unique
154963127	155132651	10902950	11072524	Scaffold_108	3	FNWR01000002.1	unique
157618393	157724240	13550000	13655850	Scaffold_108	3	FNWR01000002.1	unique
158468509	158647317	14398135	14576854	Scaffold_108	3	FNWR01000002.1	unique
159535119	159698483	15464012	15627328	Scaffold_108	3	FNWR01000002.1	unique
160927092	161037149	16868373	16978423	Scaffold_108	3	FNWR01000002.1	unique
162703179	162849966	18637554	18784355	Scaffold_108	3	FNWR01000002.1	unique
166362112	166473383	22316609	22427877	Scaffold_108	3	FNWR01000002.1	unique
168734257	168834952	24705529	24806238	Scaffold_108	3	FNWR01000002.1	unique
169609645	169712462	25579985	25682804	Scaffold_108	3	FNWR01000002.1	unique
170394592	170501153	26358625	26465265	Scaffold_108	3	FNWR01000002.1	unique
127003292	127103378	3448455	3548600	Scaffold_108	3	FNWR01000006.1	unique
128242494	128348441	4681682	4787535	Scaffold_108	3	FNWR01000006.1	unique
128504473	128607703	4945556	5048805	Scaffold_108	3	FNWR01000006.1	unique
133541001	133640497	9986330	10085833	Scaffold_108	3	FNWR01000006.1	unique
135819680	135924778	12255737	12360994	Scaffold_108	3	FNWR01000006.1	unique
136505626	136624350	12934784	13053566	Scaffold_108	3	FNWR01000006.1	unique
138364910	138491478	14813087	14939628	Scaffold_108	3	FNWR01000006.1	unique
142270835	142411973	18702368	18843464	Scaffold_108	3	FNWR01000006.1	unique
28343381	28452562	1057493	1166671	Scaffold_108	3	FNWR01000016.1	unique
29252506	29389907	1987834	2125241	Scaffold_108	3	FNWR01000016.1	unique
31327508	31427958	4053224	4153606	Scaffold_108	3	FNWR01000016.1	unique
31443226	31594855	4168869	4320469	Scaffold_108	3	FNWR01000016.1	unique
35717228	35844040	8455796	8582669	Scaffold_108	3	FNWR01000016.1	unique
35844201	35956726	8582862	8695301	Scaffold_108	3	FNWR01000016.1	unique
36697075	36832048	9436295	9571217	Scaffold_108	3	FNWR01000016.1	unique
38357682	38462935	11098820	11204012	Scaffold_108	3	FNWR01000016.1	unique
41720962	41833140	14357988	14470186	Scaffold_108	3	FNWR01000016.1	unique
42036390	42160138	14672557	14796268	Scaffold_108	3	FNWR01000016.1	unique
43011970	43236263	15652016	15876330	Scaffold_108	3	FNWR01000016.1	unique
43988274	44106947	16654819	16773507	Scaffold_108	3	FNWR01000016.1	unique
100522453	100632158	372187	262497	Scaffold_108	3	FNWR01000016.1	unique
180378112	180478801	6144296	6245021	Scaffold_108	3	FNWR01000032.1	unique
180637664	180738355	6402845	6503533	Scaffold_108	3	FNWR01000032.1	unique
181192006	181317130	6957631	7082731	Scaffold_108	3	FNWR01000032.1	unique
182656872	182768361	8426426	8537932	Scaffold_108	3	FNWR01000032.1	unique
82616567	82721013	2155176	2259565	Scaffold_108	3	FNWR01000040.1	unique
82814067	82956319	2354201	2496496	Scaffold_108	3	FNWR01000040.1	unique
86144705	86279661	5682501	5817490	Scaffold_108	3	FNWR01000040.1	unique
87178446	87311704	6717370	6850654	Scaffold_108	3	FNWR01000040.1	unique
87886073	88122260	7425053	7661186	Scaffold_108	3	FNWR01000040.1	unique
10508026	10636561	6385767	6514353	Scaffold_108	3	FNWR01000041.1	unique
11307916	11409391	7191828	7293298	Scaffold_108	3	FNWR01000041.1	unique
16005293	16116704	11892993	12004632	Scaffold_108	3	FNWR01000041.1	unique
16538058	16639191	12425597	12526796	Scaffold_108	3	FNWR01000041.1	unique
17300380	17415689	13186825	13302186	Scaffold_108	3	FNWR01000041.1	unique
222298320	222459042	9949794	10110659	Scaffold_108	3	FNWR01000049.1	unique
54857492	54963119	275335	380938	Scaffold_108	3	FNWR01000056.1	unique
55154700	55264460	579752	689468	Scaffold_108	3	FNWR01000056.1	unique
55684745	55792206	1103890	1211310	Scaffold_108	3	FNWR01000056.1	unique
56151174	56284520	1570202	1703515	Scaffold_108	3	FNWR01000056.1	unique
58685752	58789437	4108743	4212396	Scaffold_108	3	FNWR01000056.1	unique
59300338	59427891	4722284	4849800	Scaffold_108	3	FNWR01000056.1	unique
59640700	59781697	5076521	5217521	Scaffold_108	3	FNWR01000056.1	unique
60445783	60608499	5881223	6043890	Scaffold_108	3	FNWR01000056.1	unique
60813443	60925784	6248637	6360957	Scaffold_108	3	FNWR01000056.1	unique
62155174	62277927	7594300	7716928	Scaffold_108	3	FNWR01000056.1	unique
62348964	62473936	7787500	7912430	Scaffold_108	3	FNWR01000056.1	unique
198269960	198370172	11235680	11335882	Scaffold_108	3	FNWR01000070.1	unique
228295928	228416677	2908833	3029656	Scaffold_108	3	FNWR01000070.1	unique
230490858	230600018	5122970	5232124	Scaffold_108	3	FNWR01000070.1	unique
231874179	231975576	6515823	6617143	Scaffold_108	3	FNWR01000070.1	unique
94253473	94377216	4267598	4391367	Scaffold_108	3	FNWR01000094.1	unique
94973097	95094403	4988210	5109447	Scaffold_108	3	FNWR01000094.1	unique
63998754	64146056	830211	977462	Scaffold_108	3	FNWR01000107.1	unique
64663696	64865976	1489800	1692190	Scaffold_108	3	FNWR01000107.1	unique
65969465	66111874	2796460	2938744	Scaffold_108	3	FNWR01000107.1	unique
67005744	67125828	3830651	3950682	Scaffold_108	3	FNWR01000107.1	unique
67793084	67898624	4608554	4714089	Scaffold_108	3	FNWR01000107.1	unique
68808541	68908832	5628030	5728356	Scaffold_108	3	FNWR01000107.1	unique
69842102	69967350	6668848	6794106	Scaffold_108	3	FNWR01000107.1	unique
20922578	21056837	160157	294402	Scaffold_108	3	FNWR01000108.1	unique
22391211	22495559	1624579	1728798	Scaffold_108	3	FNWR01000108.1	unique
22623477	22730762	1856260	1963450	Scaffold_108	3	FNWR01000108.1	unique
26309528	26454862	5521793	5667078	Scaffold_108	3	FNWR01000108.1	unique
217979889	218121810	1072681	1214564	Scaffold_108	3	FNWR01000122.1	unique
220392137	220497377	3472919	3578238	Scaffold_108	3	FNWR01000122.1	unique
220917854	221087567	3999045	4168835	Scaffold_108	3	FNWR01000122.1	unique
221213778	221378493	4295406	4460240	Scaffold_108	3	FNWR01000122.1	unique
221927986	222034643	5014651	5121308	Scaffold_108	3	FNWR01000122.1	unique
222093226	222195083	5179685	5281543	Scaffold_108	3	FNWR01000122.1	unique
77056240	77239605	1058794	1242137	Scaffold_108	3	FNWR01000154.1	unique
97019688	97119091	524485	623877	Scaffold_108	3	FNWR01000184.1	unique
97691124	97804594	1196826	1310282	Scaffold_108	3	FNWR01000184.1	unique
49017911	49134164	445185	561417	Scaffold_108	3	FNWR01000222.1	unique
72358162	72583933	500075	725791	Scaffold_108	3	FNWR01000223.1	unique
72648881	72815820	790482	957374	Scaffold_108	3	FNWR01000223.1	unique
74579972	74697506	2707324	2824846	Scaffold_108	3	FNWR01000223.1	unique
74708105	74807500	2835749	2935103	Scaffold_108	3	FNWR01000223.1	unique
54258853	54370727	2584919	2696749	Scaffold_108	3	FNWR01000236.1	unique
46540814	46659098	96781	215154	Scaffold_108	3	FNWR01000276.1	unique
46780508	46881713	337462	438730	Scaffold_108	3	FNWR01000276.1	unique
48369862	48480930	1919156	2030252	Scaffold_108	3	FNWR01000276.1	unique
45750388	45897166	1561585	1708284	Scaffold_108	3	FNWR01000280.1	unique
45953248	46113384	1764497	1924636	Scaffold_108	3	FNWR01000280.1	unique
201376462	201478124	865066	966798	Scaffold_108	3	FNWR01000302.1	unique
224556754	224659540	1146667	1249514	Scaffold_108	3	FNWR01000319.1	unique
3150676	3249510	1295332	1394139	Scaffold_109	2	FNWR01000010.1	unique
12641218	12750048	10624417	10733282	Scaffold_109	2	FNWR01000010.1	unique
22603514	22801373	20614160	20812020	Scaffold_109	2	FNWR01000010.1	unique
22802010	22938464	20812016	20948486	Scaffold_109	2	FNWR01000010.1	unique
183888510	184005035	1782433	1898996	Scaffold_109	2	FNWR01000012.1	unique
184157695	184273419	2050109	2165846	Scaffold_109	2	FNWR01000012.1	unique
185648649	185855959	3527583	3735038	Scaffold_109	2	FNWR01000012.1	unique
186729032	186828088	4607865	4706858	Scaffold_109	2	FNWR01000012.1	unique
189259648	189377634	7152366	7270282	Scaffold_109	2	FNWR01000012.1	unique
190275884	190417644	8177465	8319220	Scaffold_109	2	FNWR01000012.1	unique
190574607	190678502	8477784	8581647	Scaffold_109	2	FNWR01000012.1	unique
191395266	191635960	9306508	9547340	Scaffold_109	2	FNWR01000012.1	unique
191913246	192023456	9820228	9930369	Scaffold_109	2	FNWR01000012.1	unique
192380561	192511276	10287509	10418208	Scaffold_109	2	FNWR01000012.1	unique
194126981	194245807	12026327	12145101	Scaffold_109	2	FNWR01000012.1	unique
195036963	195156371	12932042	13051407	Scaffold_109	2	FNWR01000012.1	unique
216027796	216131038	9548176	9651450	Scaffold_109	2	FNWR01000026.1	unique
217256339	217361380	10769924	10875073	Scaffold_109	2	FNWR01000026.1	unique
225994319	226096771	514542	617046	Scaffold_109	2	FNWR01000036.1	unique
232249097	232353584	6743524	6847980	Scaffold_109	2	FNWR01000036.1	unique
233779650	233884192	8275237	8379805	Scaffold_109	2	FNWR01000036.1	unique
235443850	235574590	9944954	10075769	Scaffold_109	2	FNWR01000036.1	unique
78901778	79004830	2806274	2909390	Scaffold_109	2	FNWR01000053.1	unique
79928713	80067653	3815943	3954843	Scaffold_109	2	FNWR01000053.1	unique
80386408	80490662	4273716	4378061	Scaffold_109	2	FNWR01000053.1	unique
81482104	81581269	5364017	5463129	Scaffold_109	2	FNWR01000053.1	unique
83915993	84028554	7800767	7913355	Scaffold_109	2	FNWR01000053.1	unique
84736805	84870371	8620703	8754272	Scaffold_109	2	FNWR01000053.1	unique
50297095	50472975	968973	1144997	Scaffold_109	2	FNWR01000058.1	unique
50473242	50572477	1145211	1244425	Scaffold_109	2	FNWR01000058.1	unique
53518812	53718142	4189670	4389032	Scaffold_109	2	FNWR01000058.1	unique
54791706	54999331	5460869	5668440	Scaffold_109	2	FNWR01000058.1	unique
55084466	55266053	5753093	5934665	Scaffold_109	2	FNWR01000058.1	unique
55420768	55564946	6089663	6233847	Scaffold_109	2	FNWR01000058.1	unique
55841095	55950146	6509351	6618413	Scaffold_109	2	FNWR01000058.1	unique
56074352	56192235	6742580	6860472	Scaffold_109	2	FNWR01000058.1	unique
56791778	56892744	7451088	7552118	Scaffold_109	2	FNWR01000058.1	unique
57736493	57847197	8394139	8504828	Scaffold_109	2	FNWR01000058.1	unique
43958390	44080745	2209806	2332212	Scaffold_109	2	FNWR01000069.1	unique
44309718	44474395	2561138	2725761	Scaffold_109	2	FNWR01000069.1	unique
44545714	44654469	2799342	2908103	Scaffold_109	2	FNWR01000069.1	unique
45292755	45465142	3536840	3709198	Scaffold_109	2	FNWR01000069.1	unique
47842164	47947149	6087070	6192056	Scaffold_109	2	FNWR01000069.1	unique
48031666	48156895	6276556	6401789	Scaffold_109	2	FNWR01000069.1	unique
48270706	48439095	6515782	6684150	Scaffold_109	2	FNWR01000069.1	unique
203269656	203369393	1838961	1938790	Scaffold_109	2	FNWR01000076.1	unique
204578861	204741737	3146708	3309490	Scaffold_109	2	FNWR01000076.1	unique
222686923	222864136	4394735	4571970	Scaffold_109	2	FNWR01000079.1	unique
223662209	223827715	5371053	5536543	Scaffold_109	2	FNWR01000079.1	unique
30372973	30496101	4285309	4408630	Scaffold_109	2	FNWR01000100.1	unique
31654562	31761408	5566674	5673440	Scaffold_109	2	FNWR01000100.1	unique
32428994	32527911	6349412	6448459	Scaffold_109	2	FNWR01000100.1	unique
33842949	33962999	7754377	7874421	Scaffold_109	2	FNWR01000100.1	unique
101372167	101523122	5471797	5622622	Scaffold_109	2	FNWR01000112.1	unique
101559811	101659923	5659212	5759327	Scaffold_109	2	FNWR01000112.1	unique
175244556	175394075	1422179	1571681	Scaffold_109	2	FNWR01000125.1	unique
176929420	177045983	3107821	3224458	Scaffold_109	2	FNWR01000125.1	unique
177253383	177398591	3433077	3578328	Scaffold_109	2	FNWR01000125.1	unique
178724575	178825008	4908282	5008706	Scaffold_109	2	FNWR01000125.1	unique
70694693	70793470	279436	378249	Scaffold_109	2	FNWR01000142.1	unique
73789563	73955128	3361666	3527154	Scaffold_109	2	FNWR01000142.1	unique
74141564	74253209	3719844	3831476	Scaffold_109	2	FNWR01000142.1	unique
74338912	74450830	3917341	4029303	Scaffold_109	2	FNWR01000142.1	unique
101728149	101833988	1	105796	Scaffold_109	2	FNWR01000148.1	unique
59037770	59170282	1172115	1304644	Scaffold_109	2	FNWR01000158.1	unique
59171121	59291334	1305510	1425695	Scaffold_109	2	FNWR01000158.1	unique
59881933	60048028	2017043	2183010	Scaffold_109	2	FNWR01000158.1	unique
62289100	62472926	4427139	4610979	Scaffold_109	2	FNWR01000158.1	unique
62472787	62621752	4610916	4759813	Scaffold_109	2	FNWR01000158.1	unique
62719116	62825048	4856491	4962444	Scaffold_109	2	FNWR01000158.1	unique
66274608	66385360	65846	176716	Scaffold_109	2	FNWR01000162.1	unique
67190607	67297406	983600	1090365	Scaffold_109	2	FNWR01000162.1	unique
68743663	68901960	2526925	2685176	Scaffold_109	2	FNWR01000162.1	unique
68911850	69028601	2695186	2811916	Scaffold_109	2	FNWR01000162.1	unique
69243498	69366934	3026306	3149757	Scaffold_109	2	FNWR01000162.1	unique
87500796	87605411	2498374	2602907	Scaffold_109	2	FNWR01000190.1	unique
88210711	88326517	3217740	3333532	Scaffold_109	2	FNWR01000190.1	unique
165390283	165496744	470912	577415	Scaffold_109	2	FNWR01000192.1	unique
165515450	165634629	596100	715272	Scaffold_109	2	FNWR01000192.1	unique
165807108	165907840	891039	991758	Scaffold_109	2	FNWR01000192.1	unique
166935798	167065573	2022107	2151781	Scaffold_109	2	FNWR01000192.1	unique
167562331	167707955	2662806	2808421	Scaffold_109	2	FNWR01000192.1	unique
168007994	168240358	3109182	3341630	Scaffold_109	2	FNWR01000192.1	unique
168318064	168469126	3419167	3570239	Scaffold_109	2	FNWR01000192.1	unique
90812104	90953283	476279	617316	Scaffold_109	2	FNWR01000265.1	unique
199536969	199651787	345216	460030	Scaffold_109	2	FNWR01000284.1	unique
154318261	154441777	526623	650071	Scaffold_109	2	FNWR01000299.1	unique
152075017	152222353	1164122	1311444	Scaffold_109	2	FNWR01000309.1	unique
152645267	152754198	1735777	1844922	Scaffold_109	2	FNWR01000309.1	unique
197571267	197718185	161049	308065	Scaffold_109	2	FNWR01000333.1	unique
198020548	198125246	610778	715474	Scaffold_109	2	FNWR01000333.1	unique
37695683	37849422	593251	746923	Scaffold_109	2	FNWR01000345.1	unique
37849363	37982240	746962	879855	Scaffold_109	2	FNWR01000345.1	unique
98102412	98229823	91012	218400	Scaffold_109	2	FNWR01000349.1	unique
25357269	25465999	760540	869262	Scaffold_109	2	FNWR01000359.1	unique
40134411	40249776	236413	351776	Scaffold_109	2	FNWR01000362.1	unique
96054144	96164076	303399	413329	Scaffold_109	2	FNWR01000367.1	unique
148073670	148189277	145001	260618	Scaffold_109	2	FNWR01000402.1	unique
148868683	148972560	944953	1048785	Scaffold_109	2	FNWR01000402.1	unique
105493109	105608330	507980	623286	Scaffold_109	2	FNWR01000409.1	unique
171666649	171795271	402565	531151	Scaffold_109	2	FNWR01000421.1	unique
196807149	196919885	920008	1032738	Scaffold_109	2	FNWR01000426.1	unique
197230873	197340822	1348531	1458460	Scaffold_109	2	FNWR01000426.1	unique
94777462	94876575	318910	418023	Scaffold_109	2	FNWR01000452.1	unique
102947454	103063455	69138	185197	Scaffold_109	2	FNWR01000614.1	unique
7025026	7157017	141665	273617	Scaffold_110	1	FNWR01000005.1	unique
10610803	10718106	3726950	3834325	Scaffold_110	1	FNWR01000005.1	unique
12340920	12478137	5457850	5595090	Scaffold_110	1	FNWR01000005.1	unique
16078071	16186823	9182840	9291507	Scaffold_110	1	FNWR01000005.1	unique
17169330	17281789	10274853	10387261	Scaffold_110	1	FNWR01000005.1	unique
17789667	17894109	10894278	10998677	Scaffold_110	1	FNWR01000005.1	unique
18581473	18709403	11685755	11813699	Scaffold_110	1	FNWR01000005.1	unique
20062927	20162475	13164789	13264341	Scaffold_110	1	FNWR01000005.1	unique
27113757	27309656	20214700	20410608	Scaffold_110	1	FNWR01000005.1	unique
228139170	228255560	7018995	7135268	Scaffold_110	1	FNWR01000017.1	unique
229297312	229421548	8180752	8304810	Scaffold_110	1	FNWR01000017.1	unique
232550993	232729340	11433121	11611484	Scaffold_110	1	FNWR01000017.1	unique
232908984	233094370	11784404	11970013	Scaffold_110	1	FNWR01000017.1	unique
272169891	272298545	1494045	1622732	Scaffold_110	1	FNWR01000019.1	unique
274220797	274323318	3541748	3644266	Scaffold_110	1	FNWR01000019.1	unique
275213331	275397239	4535894	4719657	Scaffold_110	1	FNWR01000019.1	unique
275463604	275565259	4785329	4887055	Scaffold_110	1	FNWR01000019.1	unique
276022080	276164202	5343663	5485890	Scaffold_110	1	FNWR01000019.1	unique
276563736	276713005	5885159	6034408	Scaffold_110	1	FNWR01000019.1	unique
277730350	277871496	7051774	7192909	Scaffold_110	1	FNWR01000019.1	unique
278897584	279033124	8222090	8357547	Scaffold_110	1	FNWR01000019.1	unique
279751348	279861075	9073814	9183497	Scaffold_110	1	FNWR01000019.1	unique
282022547	282153255	11327427	11458087	Scaffold_110	1	FNWR01000019.1	unique
259162768	259271584	1428142	1536913	Scaffold_110	1	FNWR01000020.1	unique
259712800	259845740	1978456	2111307	Scaffold_110	1	FNWR01000020.1	unique
260096674	260254975	2361819	2520070	Scaffold_110	1	FNWR01000020.1	unique
260262945	260388908	2527891	2653834	Scaffold_110	1	FNWR01000020.1	unique
261718674	261842332	3996373	4120048	Scaffold_110	1	FNWR01000020.1	unique
261845886	261950303	4123144	4227528	Scaffold_110	1	FNWR01000020.1	unique
267047220	267163246	9331235	9447274	Scaffold_110	1	FNWR01000020.1	unique
267474562	267583578	9759720	9868771	Scaffold_110	1	FNWR01000020.1	unique
267583906	267698664	9869168	9983894	Scaffold_110	1	FNWR01000020.1	unique
268177385	268280202	10461361	10564217	Scaffold_110	1	FNWR01000020.1	unique
268695260	268808952	10983494	11097223	Scaffold_110	1	FNWR01000020.1	unique
268954531	269085988	11243115	11374450	Scaffold_110	1	FNWR01000020.1	unique
239012110	239128585	1167912	1284355	Scaffold_110	1	FNWR01000022.1	unique
239203789	239412713	1359570	1568487	Scaffold_110	1	FNWR01000022.1	unique
241791098	241913619	3930848	4053422	Scaffold_110	1	FNWR01000022.1	unique
242731911	242836429	4834157	4938577	Scaffold_110	1	FNWR01000022.1	unique
243032029	243142286	5134855	5245103	Scaffold_110	1	FNWR01000022.1	unique
243424806	243610426	5528119	5713681	Scaffold_110	1	FNWR01000022.1	unique
244624853	244728639	6753968	6857684	Scaffold_110	1	FNWR01000022.1	unique
244758303	244877710	6887340	7006752	Scaffold_110	1	FNWR01000022.1	unique
245104298	245267311	7231439	7394446	Scaffold_110	1	FNWR01000022.1	unique
248110801	248222064	10234239	10345517	Scaffold_110	1	FNWR01000022.1	unique
248770770	248929231	10894567	11053059	Scaffold_110	1	FNWR01000022.1	unique
249479651	249784148	11603540	11908021	Scaffold_110	1	FNWR01000022.1	unique
250935630	251054060	13053679	13172065	Scaffold_110	1	FNWR01000022.1	unique
30912798	31048168	611778	747000	Scaffold_110	1	FNWR01000030.1	unique
34188988	34295670	3888115	3994834	Scaffold_110	1	FNWR01000030.1	unique
35803213	35943043	5513565	5653380	Scaffold_110	1	FNWR01000030.1	unique
39954397	40067006	9651726	9764344	Scaffold_110	1	FNWR01000030.1	unique
45060193	45168316	14783052	14891112	Scaffold_110	1	FNWR01000030.1	unique
85816358	85935081	1240133	1358891	Scaffold_110	1	FNWR01000051.1	unique
87262698	87534767	2652522	2924573	Scaffold_110	1	FNWR01000051.1	unique
87876208	87981021	3265913	3370735	Scaffold_110	1	FNWR01000051.1	unique
88959266	89061633	4347581	4449968	Scaffold_110	1	FNWR01000051.1	unique
90266933	90404696	5657756	5795595	Scaffold_110	1	FNWR01000051.1	unique
91829085	92110298	7220874	7502102	Scaffold_110	1	FNWR01000051.1	unique
92175743	92287351	7567774	7679383	Scaffold_110	1	FNWR01000051.1	unique
93067242	93199396	8460009	8592110	Scaffold_110	1	FNWR01000051.1	unique
70063255	70218835	1436662	1592160	Scaffold_110	1	FNWR01000054.1	unique
70626146	70733153	2005545	2112555	Scaffold_110	1	FNWR01000054.1	unique
72710918	72832572	4095032	4216627	Scaffold_110	1	FNWR01000054.1	unique
75730592	75837770	7107158	7214344	Scaffold_110	1	FNWR01000054.1	unique
77107012	77207156	8489527	8589596	Scaffold_110	1	FNWR01000054.1	unique
288729544	288838467	955310	1064190	Scaffold_110	1	FNWR01000055.1	unique
291810755	291919628	4068208	4177087	Scaffold_110	1	FNWR01000055.1	unique
186591739	186711821	2160127	2280207	Scaffold_110	1	FNWR01000065.1	unique
187126468	187244518	2695038	2813184	Scaffold_110	1	FNWR01000065.1	unique
187281152	187380448	2849985	2949312	Scaffold_110	1	FNWR01000065.1	unique
47901960	48003982	366526	468583	Scaffold_110	1	FNWR01000066.1	unique
52980047	53090276	5450550	5560782	Scaffold_110	1	FNWR01000066.1	unique
54537681	54648697	6992823	7103807	Scaffold_110	1	FNWR01000066.1	unique
54792071	54900022	7247676	7355643	Scaffold_110	1	FNWR01000066.1	unique
58544439	58711310	10992494	11159403	Scaffold_110	1	FNWR01000066.1	unique
62125048	62239152	885881	999936	Scaffold_110	1	FNWR01000075.1	unique
62301634	62410229	1062495	1171220	Scaffold_110	1	FNWR01000075.1	unique
62460877	62574115	1221785	1335013	Scaffold_110	1	FNWR01000075.1	unique
63003351	63184895	1752620	1934107	Scaffold_110	1	FNWR01000075.1	unique
63939088	64100066	2677470	2838443	Scaffold_110	1	FNWR01000075.1	unique
64878613	64982751	3624167	3728320	Scaffold_110	1	FNWR01000075.1	unique
65172711	65279851	3918087	4025260	Scaffold_110	1	FNWR01000075.1	unique
65598043	65734201	4344692	4480782	Scaffold_110	1	FNWR01000075.1	unique
66613043	66717676	5348497	5453213	Scaffold_110	1	FNWR01000075.1	unique
197367129	197473573	3044249	3150703	Scaffold_110	1	FNWR01000098.1	unique
198262579	198366605	3956122	4060200	Scaffold_110	1	FNWR01000098.1	unique
198719875	198861753	4414037	4555801	Scaffold_110	1	FNWR01000098.1	unique
199712558	199817399	5400794	5505685	Scaffold_110	1	FNWR01000098.1	unique
199969205	200088600	5657336	5776737	Scaffold_110	1	FNWR01000098.1	unique
251407684	251557474	95696	245469	Scaffold_110	1	FNWR01000102.1	unique
251996406	252127407	683864	814950	Scaffold_110	1	FNWR01000102.1	unique
253391181	253547989	2069473	2226207	Scaffold_110	1	FNWR01000102.1	unique
253547983	253839323	2226162	2517380	Scaffold_110	1	FNWR01000102.1	unique
254180424	254348208	2852159	3020014	Scaffold_110	1	FNWR01000102.1	unique
256054837	256224154	4476579	4646003	Scaffold_110	1	FNWR01000102.1	unique
256649377	256749211	5079122	5178959	Scaffold_110	1	FNWR01000102.1	unique
257336472	257465320	5768538	5897396	Scaffold_110	1	FNWR01000102.1	unique
214630739	214816282	5171208	5356725	Scaffold_110	1	FNWR01000113.1	unique
202766853	202884769	1136070	1253847	Scaffold_110	1	FNWR01000120.1	unique
205298226	205413674	3659276	3774657	Scaffold_110	1	FNWR01000120.1	unique
314726845	314899849	2281145	2454171	Scaffold_110	1	FNWR01000132.1	unique
99982631	100084739	1621834	1723950	Scaffold_110	1	FNWR01000141.1	unique
100669435	100779290	2300182	2409951	Scaffold_110	1	FNWR01000141.1	unique
130902187	131008224	27696	133737	Scaffold_110	1	FNWR01000143.1	unique
132065467	132185749	1191574	1311742	Scaffold_110	1	FNWR01000143.1	unique
135082974	135186937	4203089	4307032	Scaffold_110	1	FNWR01000143.1	unique
125007091	125108108	1896915	1997955	Scaffold_110	1	FNWR01000159.1	unique
126641623	126761484	3545448	3665369	Scaffold_110	1	FNWR01000159.1	unique
110467205	110580091	2235662	2348473	Scaffold_110	1	FNWR01000164.1	unique
104046894	104156672	969039	1078935	Scaffold_110	1	FNWR01000166.1	unique
104800284	104900248	1715478	1815387	Scaffold_110	1	FNWR01000166.1	unique
105526079	105634621	2436706	2545200	Scaffold_110	1	FNWR01000166.1	unique
106892671	107016425	3788803	3912565	Scaffold_110	1	FNWR01000166.1	unique
217703268	217872484	162268	331468	Scaffold_110	1	FNWR01000203.1	unique
217956352	218077683	415342	536696	Scaffold_110	1	FNWR01000203.1	unique
218149891	218279124	623285	752529	Scaffold_110	1	FNWR01000203.1	unique
113645279	113761165	1249559	1365455	Scaffold_110	1	FNWR01000211.1	unique
2860402	2960535	635879	736004	Scaffold_110	1	FNWR01000213.1	unique
286477334	286577216	2749555	2849480	Scaffold_110	1	FNWR01000217.1	unique
235244073	235375788	526782	658446	Scaffold_110	1	FNWR01000231.1	unique
82434103	82555083	2043855	2164747	Scaffold_110	1	FNWR01000243.1	unique
137076720	137192243	1563568	1679149	Scaffold_110	1	FNWR01000244.1	unique
137329717	137438173	1815663	1924117	Scaffold_110	1	FNWR01000244.1	unique
137551982	137658651	2037995	2144676	Scaffold_110	1	FNWR01000244.1	unique
304354163	304453606	2563982	2663468	Scaffold_110	1	FNWR01000248.1	unique
117717556	117821527	1012095	1116097	Scaffold_110	1	FNWR01000259.1	unique
173872832	174041189	654048	822397	Scaffold_110	1	FNWR01000263.1	unique
174041278	174143995	822448	925173	Scaffold_110	1	FNWR01000263.1	unique
96265023	96373825	412851	521690	Scaffold_110	1	FNWR01000264.1	unique
96818319	96940467	967318	1089455	Scaffold_110	1	FNWR01000264.1	unique
97417403	97584354	1562377	1729266	Scaffold_110	1	FNWR01000264.1	unique
216146114	216289822	1061296	1205041	Scaffold_110	1	FNWR01000273.1	unique
217134968	217248834	2039049	2153043	Scaffold_110	1	FNWR01000273.1	unique
183359784	183459784	1175455	1275481	Scaffold_110	1	FNWR01000279.1	unique
146480192	146583067	822201	925066	Scaffold_110	1	FNWR01000286.1	unique
146846857	146950870	1189086	1293169	Scaffold_110	1	FNWR01000286.1	unique
166311101	166417805	158344	265036	Scaffold_110	1	FNWR01000312.1	unique
166813723	166929998	655191	771474	Scaffold_110	1	FNWR01000312.1	unique
78909111	79014083	1424146	1529048	Scaffold_110	1	FNWR01000320.1	unique
138923417	139046236	154836	277643	Scaffold_110	1	FNWR01000327.1	unique
143004928	143139518	797212	931788	Scaffold_110	1	FNWR01000405.1	unique
145536551	145640892	3347717	3451967	Scaffold_110	1	FNWR01000405.1	unique
128948689	129053983	222918	328193	Scaffold_110	1	FNWR01000428.1	unique
116495432	116600318	705932	810734	Scaffold_110	1	FNWR01000461.1	unique
287256420	287393525	343547	480655	Scaffold_110	1	FNWR01000473.1	unique

## Sheet: Ferret-ASM_NN_V1
Reference = ASM_NN_V1	Query = MusPutFur1.0
Ref_start	Ref_end	Query_start	Query_end	Ref (scaffold)	Ref (chr)	Query	Tag
787560	838173	995091	944500	Scaffold_96	14	GL896925.1	unique
964772	1008368	819986	776500	Scaffold_96	14	GL896925.1	unique
1008513	1050149	776474	734749	Scaffold_96	14	GL896925.1	unique
19678575	19720448	4196760	4238642	Scaffold_96	14	GL896925.1	unique
19946406	19986892	4463199	4503558	Scaffold_96	14	GL896925.1	unique
21379898	21444128	5903817	5967854	Scaffold_96	14	GL896925.1	unique
21499588	21543073	6022955	6066337	Scaffold_96	14	GL896925.1	unique
24279923	24327732	8789193	8836891	Scaffold_96	14	GL896925.1	unique
25142362	25190482	9643733	9691481	Scaffold_96	14	GL896925.1	unique
10014065	10067861	1260066	1313814	Scaffold_96	14	GL896979.1	unique
10226625	10266472	1471708	1511537	Scaffold_96	14	GL896979.1	unique
11536788	11574513	2800411	2837964	Scaffold_96	14	GL896979.1	unique
12544318	12585511	3840898	3882075	Scaffold_96	14	GL896979.1	unique
13133490	13172823	4445305	4484575	Scaffold_96	14	GL896979.1	unique
14448938	14533153	5774145	5858237	Scaffold_96	14	GL896979.1	unique
14712615	14751778	6035841	6075063	Scaffold_96	14	GL896979.1	unique
36742864	36802340	608210	667520	Scaffold_96	14	GL897085.1	unique
7411792	7452336	2546617	2586890	Scaffold_96	14	GL897102.1	unique
7805404	7849700	2931386	2975725	Scaffold_96	14	GL897102.1	unique
2528386	2580463	619554	671656	Scaffold_96	14	GL897128.1	unique
2707477	2758185	805133	855667	Scaffold_96	14	GL897128.1	unique
2877290	2918475	975468	1016588	Scaffold_96	14	GL897128.1	unique
3035377	3084957	1135103	1184754	Scaffold_96	14	GL897128.1	unique
3970085	4012356	2068784	2110860	Scaffold_96	14	GL897128.1	unique
7410540	7456173	1541131	1586773	Scaffold_97	10	GL896927.1	unique
7571156	7624213	1700328	1753310	Scaffold_97	10	GL896927.1	unique
7781493	7819517	1902490	1940480	Scaffold_97	10	GL896927.1	unique
8488335	8544508	2601394	2657303	Scaffold_97	10	GL896927.1	unique
8976820	9021905	3087160	3132305	Scaffold_97	10	GL896927.1	unique
10393199	10444219	4482980	4533819	Scaffold_97	10	GL896927.1	unique
11796083	11835036	5854265	5893346	Scaffold_97	10	GL896927.1	unique
12340955	12383378	6402015	6444372	Scaffold_97	10	GL896927.1	unique
13296176	13343603	7357105	7404380	Scaffold_97	10	GL896927.1	unique
14841719	14891135	8878125	8927358	Scaffold_97	10	GL896927.1	unique
14930945	14985218	8967543	9021914	Scaffold_97	10	GL896927.1	unique
65951209	65989342	391206	429190	Scaffold_97	10	GL896951.1	unique
68216169	68255883	2655473	2695060	Scaffold_97	10	GL896951.1	unique
71259503	71297278	5695683	5733476	Scaffold_97	10	GL896951.1	unique
72895376	72964703	7317588	7387014	Scaffold_97	10	GL896951.1	unique
73574189	73630578	7996871	8053447	Scaffold_97	10	GL896951.1	unique
73638792	73678614	8061954	8101810	Scaffold_97	10	GL896951.1	unique
74695906	74738761	9111934	9154759	Scaffold_97	10	GL896951.1	unique
39604929	39643504	7096899	7135458	Scaffold_97	10	GL896953.1	unique
41370009	41411236	8885789	8926852	Scaffold_97	10	GL896953.1	unique
54615891	54663910	1244173	1291904	Scaffold_97	10	GL896982.1	unique
57252748	57333508	3899706	3980273	Scaffold_97	10	GL896982.1	unique
60937710	60977309	7637839	7677447	Scaffold_97	10	GL896982.1	unique
63254987	63296102	987606	1028768	Scaffold_97	10	GL897108.1	unique
63644763	63692858	1378302	1426311	Scaffold_97	10	GL897108.1	unique
64008349	64057349	1740062	1789064	Scaffold_97	10	GL897108.1	unique
64979101	65016346	2724250	2761633	Scaffold_97	10	GL897108.1	unique
65076611	65132251	2820828	2876409	Scaffold_97	10	GL897108.1	unique
65169211	65215692	2912697	2959146	Scaffold_97	10	GL897108.1	unique
65340697	65396112	3087596	3142732	Scaffold_97	10	GL897108.1	unique
4124717	4166884	1235619	1277766	Scaffold_97	10	GL897121.1	unique
4744531	4784746	1847907	1888386	Scaffold_97	10	GL897121.1	unique
44904465	44970302	766238	831969	Scaffold_97	10	GL897187.1	unique
19859376	19897291	624295	662106	Scaffold_98	9	GL896918.1	unique
22136939	22184279	2899456	2946664	Scaffold_98	9	GL896918.1	unique
22245133	22283073	3007126	3045127	Scaffold_98	9	GL896918.1	unique
22549962	22591848	3311263	3353164	Scaffold_98	9	GL896918.1	unique
22736286	22782523	3494360	3540498	Scaffold_98	9	GL896918.1	unique
32426454	32472087	13190720	13236435	Scaffold_98	9	GL896918.1	unique
33058881	33096678	13812103	13850046	Scaffold_98	9	GL896918.1	unique
33267223	33314672	14021271	14068834	Scaffold_98	9	GL896918.1	unique
1250094	1288898	2404164	2365368	Scaffold_98	9	GL896954.1	unique
1373901	1413809	2280745	2241059	Scaffold_98	9	GL896954.1	unique
1801812	1850233	1850025	1801576	Scaffold_98	9	GL896954.1	unique
1866165	1922620	1785314	1729062	Scaffold_98	9	GL896954.1	unique
4318058	4365724	3470720	3518227	Scaffold_98	9	GL896954.1	unique
7593473	7635789	6785724	6828181	Scaffold_98	9	GL896954.1	unique
9547957	9593714	8735919	8781617	Scaffold_98	9	GL896954.1	unique
10462750	10502085	9643098	9682432	Scaffold_98	9	GL896954.1	unique
10903942	10957485	10090402	10143998	Scaffold_98	9	GL896954.1	unique
11523391	11560529	10711289	10748693	Scaffold_98	9	GL896954.1	unique
44054600	44095164	2910438	2950975	Scaffold_98	9	GL896980.1	unique
51874324	51932785	2168337	2226621	Scaffold_98	9	GL897013.1	unique
51934003	51972290	2227843	2266010	Scaffold_98	9	GL897013.1	unique
52114710	52153639	2416570	2455365	Scaffold_98	9	GL897013.1	unique
52148166	52185713	2455518	2492971	Scaffold_98	9	GL897013.1	unique
52352446	52396811	2658736	2702893	Scaffold_98	9	GL897013.1	unique
53906877	53947155	4207006	4247129	Scaffold_98	9	GL897013.1	unique
54611163	54649085	4909320	4947407	Scaffold_98	9	GL897013.1	unique
93937702	93977857	1732466	1772549	Scaffold_98	9	GL897017.1	unique
94216641	94259997	2004762	2048190	Scaffold_98	9	GL897017.1	unique
94965775	95006935	2729096	2770337	Scaffold_98	9	GL897017.1	unique
95372054	95419364	3129849	3177069	Scaffold_98	9	GL897017.1	unique
95657919	95714605	3413580	3470132	Scaffold_98	9	GL897017.1	unique
98285858	98325997	5999478	6039731	Scaffold_98	9	GL897017.1	unique
98518790	98557098	6229195	6267531	Scaffold_98	9	GL897017.1	unique
90193996	90235136	3859442	3900719	Scaffold_98	9	GL897043.1	unique
18940578	18990683	3661511	3711606	Scaffold_98	9	GL897086.1	unique
19094384	19137093	3819230	3861930	Scaffold_98	9	GL897086.1	unique
76457344	76506628	2423940	2472974	Scaffold_98	9	GL897087.1	unique
76514355	76556080	2480762	2522412	Scaffold_98	9	GL897087.1	unique
12810455	12872024	664454	725931	Scaffold_98	9	GL897115.1	unique
13529075	13574948	1391953	1437768	Scaffold_98	9	GL897115.1	unique
13996278	14043678	1870433	1917657	Scaffold_98	9	GL897115.1	unique
14078587	14140000	1952238	2013526	Scaffold_98	9	GL897115.1	unique
14865791	14905525	2740000	2779872	Scaffold_98	9	GL897115.1	unique
100035609	100075844	911136	951144	Scaffold_98	9	GL897185.1	unique
100182589	100231869	1053737	1102919	Scaffold_98	9	GL897185.1	unique
630830	683453	517207	569882	Scaffold_98	9	GL897270.1	unique
87660729	87703174	644323	686649	Scaffold_99	X	GL896945.1	unique
91238434	91283700	4172717	4218047	Scaffold_99	X	GL896945.1	unique
96721028	96759078	9673694	9711671	Scaffold_99	X	GL896945.1	unique
97020463	97062385	9971222	10013090	Scaffold_99	X	GL896945.1	unique
123005248	123044220	7490606	7529637	Scaffold_99	X	GL896965.1	unique
124645023	124685116	9118961	9158998	Scaffold_99	X	GL896965.1	unique
108053015	108094153	6915166	6956397	Scaffold_99	X	GL896981.1	unique
127770677	127810663	2439135	2479107	Scaffold_99	X	GL897031.1	unique
5414667	5496167	237731	318988	Scaffold_99	X	GL897133.1	unique
70245503	70297149	688484	740116	Scaffold_99	X	GL897138.1	unique
70840909	70889230	1287623	1335951	Scaffold_99	X	GL897138.1	unique
73048530	73087787	1003103	1042247	Scaffold_99	X	GL897158.1	unique
80751778	80792199	150154	190458	Scaffold_99	X	GL897260.1	unique
77228654	77267417	97609	136438	Scaffold_99	X	GL897324.1	unique
81220254	81263332	2079203	2122268	Scaffold_100	8	GL896905.1	unique
81331831	81377852	2190988	2236994	Scaffold_100	8	GL896905.1	unique
82197012	82237437	3049498	3089765	Scaffold_100	8	GL896905.1	unique
88312337	88357202	9109533	9154383	Scaffold_100	8	GL896905.1	unique
89015166	89056206	9808203	9849197	Scaffold_100	8	GL896905.1	unique
92490954	92529731	13234044	13272904	Scaffold_100	8	GL896905.1	unique
92991462	93047713	13738445	13794702	Scaffold_100	8	GL896905.1	unique
96467457	96508576	17212859	17254048	Scaffold_100	8	GL896905.1	unique
106535894	106581603	27505972	27551758	Scaffold_100	8	GL896905.1	unique
106607175	106651054	27577277	27621242	Scaffold_100	8	GL896905.1	unique
126465300	126513596	2351349	2399685	Scaffold_100	8	GL896914.1	unique
128429894	128472120	4283038	4325201	Scaffold_100	8	GL896914.1	unique
129486160	129527109	5335302	5376278	Scaffold_100	8	GL896914.1	unique
131274372	131329012	7110413	7164958	Scaffold_100	8	GL896914.1	unique
132444169	132483583	8279448	8318940	Scaffold_100	8	GL896914.1	unique
132673354	132717469	8512109	8556206	Scaffold_100	8	GL896914.1	unique
132726016	132796707	8566375	8636863	Scaffold_100	8	GL896914.1	unique
132985316	133033123	8823214	8870960	Scaffold_100	8	GL896914.1	unique
135175566	135214863	10991862	11031266	Scaffold_100	8	GL896914.1	unique
137729756	137777736	13554464	13602228	Scaffold_100	8	GL896914.1	unique
138496979	138536053	14318381	14357453	Scaffold_100	8	GL896914.1	unique
10005976	10074462	989340	1057748	Scaffold_100	8	GL896916.1	unique
10589768	10642199	1576469	1628678	Scaffold_100	8	GL896916.1	unique
10869091	10910050	1853403	1894259	Scaffold_100	8	GL896916.1	unique
11578406	11618626	2561187	2601637	Scaffold_100	8	GL896916.1	unique
12175728	12220148	3155532	3200182	Scaffold_100	8	GL896916.1	unique
13929928	13968274	4918023	4956473	Scaffold_100	8	GL896916.1	unique
16974335	17013199	7931202	7970054	Scaffold_100	8	GL896916.1	unique
19884385	19933919	10824371	10873813	Scaffold_100	8	GL896916.1	unique
21427191	21467178	12363555	12403552	Scaffold_100	8	GL896916.1	unique
23500941	23538970	14451341	14489430	Scaffold_100	8	GL896916.1	unique
25178687	25216126	16120074	16157631	Scaffold_100	8	GL896916.1	unique
25291826	25342506	16233290	16283829	Scaffold_100	8	GL896916.1	unique
25732814	25783865	16668960	16719894	Scaffold_100	8	GL896916.1	unique
34102723	34140498	2961235	2999010	Scaffold_100	8	GL896928.1	unique
36104716	36144834	4923450	4963564	Scaffold_100	8	GL896928.1	unique
52861074	52903939	6539170	6581945	Scaffold_100	8	GL896935.1	unique
54472714	54521945	8167248	8216387	Scaffold_100	8	GL896935.1	unique
55353065	55400753	9023295	9070826	Scaffold_100	8	GL896935.1	unique
71103824	71141879	4097362	4059245	Scaffold_100	8	GL896935.1	unique
72056694	72102553	3157036	3111121	Scaffold_100	8	GL896935.1	unique
73114724	73153039	2121539	2083300	Scaffold_100	8	GL896935.1	unique
41005275	41048250	3942914	3985840	Scaffold_100	8	GL896940.1	unique
44707371	44757163	7537801	7587445	Scaffold_100	8	GL896940.1	unique
880948	926185	816254	861421	Scaffold_100	8	GL896972.1	unique
1869744	1921193	1814872	1866353	Scaffold_100	8	GL896972.1	unique
2880130	2918031	2820882	2858802	Scaffold_100	8	GL896972.1	unique
3646597	3688200	3587626	3628895	Scaffold_100	8	GL896972.1	unique
4136271	4179960	4080359	4124093	Scaffold_100	8	GL896972.1	unique
4353164	4393153	4297390	4337232	Scaffold_100	8	GL896972.1	unique
4601056	4656962	4543008	4598704	Scaffold_100	8	GL896972.1	unique
5697179	5742303	5623761	5668994	Scaffold_100	8	GL896972.1	unique
7928641	7971042	7845427	7887776	Scaffold_100	8	GL896972.1	unique
8587962	8643673	8501140	8556894	Scaffold_100	8	GL896972.1	unique
8766869	8839568	8679526	8752355	Scaffold_100	8	GL896972.1	unique
113947870	113991293	2000028	2043285	Scaffold_100	8	GL897010.1	unique
114078048	114115626	2127629	2165238	Scaffold_100	8	GL897010.1	unique
117457282	117510566	5485413	5538956	Scaffold_100	8	GL897010.1	unique
117649141	117687912	5674486	5713371	Scaffold_100	8	GL897010.1	unique
110303731	110345582	3363725	3405725	Scaffold_100	8	GL897058.1	unique
28423567	28461659	270928	308949	Scaffold_100	8	GL897073.1	unique
30356944	30402040	2172102	2217183	Scaffold_100	8	GL897073.1	unique
30417925	30459238	2232871	2274337	Scaffold_100	8	GL897073.1	unique
121281803	121328683	833686	880439	Scaffold_100	8	GL897144.1	unique
119657092	119708838	1347218	1398902	Scaffold_100	8	GL897159.1	unique
13748123	13788005	18348467	18388123	Scaffold_101	12	GL896907.1	unique
16169459	16210059	20698583	20739187	Scaffold_101	12	GL896907.1	unique
16320351	16358565	20845866	20883901	Scaffold_101	12	GL896907.1	unique
17358900	17412420	21886999	21940358	Scaffold_101	12	GL896907.1	unique
19029982	19085067	23526982	23581950	Scaffold_101	12	GL896907.1	unique
22061531	22112173	26543913	26594504	Scaffold_101	12	GL896907.1	unique
22974221	23016682	3638390	3680755	Scaffold_101	12	GL896921.1	unique
24619413	24659990	5240859	5281553	Scaffold_101	12	GL896921.1	unique
31854364	31896945	12487919	12530310	Scaffold_101	12	GL896921.1	unique
55475419	55529760	724580	779026	Scaffold_101	12	GL896948.1	unique
56670888	56730218	1895066	1954367	Scaffold_101	12	GL896948.1	unique
57080393	57125212	2303303	2347997	Scaffold_101	12	GL896948.1	unique
59541925	59587524	4760193	4805904	Scaffold_101	12	GL896948.1	unique
59743942	59782013	4958830	4996855	Scaffold_101	12	GL896948.1	unique
59794023	59836718	5007264	5050020	Scaffold_101	12	GL896948.1	unique
61818432	61857306	7017020	7055713	Scaffold_101	12	GL896948.1	unique
138368123	138407298	932602	971790	Scaffold_101	12	GL896959.1	unique
95979846	96026193	4775716	4822056	Scaffold_101	12	GL897020.1	unique
102632529	102671894	6020833	6060197	Scaffold_101	12	GL897020.1	unique
4233084	4280289	853733	900908	Scaffold_101	12	GL897060.1	unique
4759798	4811951	1374598	1426614	Scaffold_101	12	GL897060.1	unique
5199828	5274573	1811401	1885953	Scaffold_101	12	GL897060.1	unique
89915130	89954095	3013230	3052187	Scaffold_101	12	GL897076.1	unique
101120177	101210438	1459894	1549915	Scaffold_101	12	GL897076.1	unique
105705127	105747522	132781	175273	Scaffold_101	12	GL897084.1	unique
106114254	106156845	547570	590038	Scaffold_101	12	GL897084.1	unique
107400135	107459254	1833627	1892556	Scaffold_101	12	GL897084.1	unique
107893678	107944719	2350895	2401688	Scaffold_101	12	GL897084.1	unique
115338923	115377267	2045715	2083990	Scaffold_101	12	GL897093.1	unique
88067494	88109711	799992	842077	Scaffold_101	12	GL897098.1	unique
88398001	88443709	1113737	1159407	Scaffold_101	12	GL897098.1	unique
98726330	98773365	3407255	3360431	Scaffold_101	12	GL897098.1	unique
99310315	99348653	2842274	2803929	Scaffold_101	12	GL897098.1	unique
99626482	99673906	2517207	2469831	Scaffold_101	12	GL897098.1	unique
99709120	99761733	2434386	2381916	Scaffold_101	12	GL897098.1	unique
120981943	121022493	1784587	1825234	Scaffold_101	12	GL897101.1	unique
1765328	1803272	1684700	1722820	Scaffold_101	12	GL897110.1	unique
2189736	2228176	2113116	2151328	Scaffold_101	12	GL897110.1	unique
2433632	2474666	2359586	2400656	Scaffold_101	12	GL897110.1	unique
71402953	71446521	1513932	1557498	Scaffold_101	12	GL897123.1	unique
71527197	71564879	1634293	1672153	Scaffold_101	12	GL897123.1	unique
118588913	118631845	1593402	1636202	Scaffold_101	12	GL897157.1	unique
104534427	104572698	839483	877651	Scaffold_101	12	GL897169.1	unique
104728238	104772757	1033236	1077760	Scaffold_101	12	GL897169.1	unique
104809341	104847529	1113826	1152067	Scaffold_101	12	GL897169.1	unique
104849179	104909520	1153739	1214035	Scaffold_101	12	GL897169.1	unique
105021649	105060664	1324156	1363096	Scaffold_101	12	GL897169.1	unique
105060656	105108649	1363545	1411413	Scaffold_101	12	GL897169.1	unique
105125350	105167601	1428463	1470757	Scaffold_101	12	GL897169.1	unique
16875492	16920512	2377634	2422665	Scaffold_102	13	GL896900.1	unique
24755735	24794038	10230022	10268123	Scaffold_102	13	GL896900.1	unique
24996836	25044454	10465506	10513050	Scaffold_102	13	GL896900.1	unique
27171600	27213547	12648198	12690065	Scaffold_102	13	GL896900.1	unique
29335257	29373651	14833983	14872318	Scaffold_102	13	GL896900.1	unique
30659058	30702914	16167377	16211167	Scaffold_102	13	GL896900.1	unique
32082228	32119556	17560157	17597587	Scaffold_102	13	GL896900.1	unique
32838718	32888309	18310605	18360127	Scaffold_102	13	GL896900.1	unique
35030587	35072351	20466433	20508124	Scaffold_102	13	GL896900.1	unique
44840644	44899092	30247039	30305566	Scaffold_102	13	GL896900.1	unique
51666416	51704027	37043946	37081448	Scaffold_102	13	GL896900.1	unique
78636153	78676350	118582	158834	Scaffold_102	13	GL896926.1	unique
80164479	80201813	1621896	1659326	Scaffold_102	13	GL896926.1	unique
85372344	85416446	6721698	6765706	Scaffold_102	13	GL896926.1	unique
86938696	86989599	8285453	8336444	Scaffold_102	13	GL896926.1	unique
89310164	89348050	10651569	10689464	Scaffold_102	13	GL896926.1	unique
90999706	91040267	12304279	12344704	Scaffold_102	13	GL896926.1	unique
92005623	92043337	13305476	13343298	Scaffold_102	13	GL896926.1	unique
93355005	93417541	14634402	14697052	Scaffold_102	13	GL896926.1	unique
1738197	1783573	227595	272752	Scaffold_102	13	GL896944.1	unique
10007577	10089744	8464921	8546827	Scaffold_102	13	GL896944.1	unique
67569578	67607781	1650156	1688360	Scaffold_102	13	GL896946.1	unique
70539687	70579176	4664604	4704093	Scaffold_102	13	GL896946.1	unique
71955177	71994779	6086633	6126157	Scaffold_102	13	GL896946.1	unique
72327523	72372166	6465204	6509905	Scaffold_102	13	GL896946.1	unique
73645986	73707223	7803511	7864742	Scaffold_102	13	GL896946.1	unique
73862474	73900385	8011840	8049787	Scaffold_102	13	GL896946.1	unique
112730068	112783567	1849663	1903019	Scaffold_102	13	GL896963.1	unique
113441108	113478859	2566166	2603934	Scaffold_102	13	GL896963.1	unique
113507888	113552772	2633120	2677976	Scaffold_102	13	GL896963.1	unique
113561617	113627386	2686517	2752251	Scaffold_102	13	GL896963.1	unique
113672219	113712111	2794546	2834307	Scaffold_102	13	GL896963.1	unique
116598097	116640277	5688265	5730177	Scaffold_102	13	GL896963.1	unique
117617379	117656135	6794678	6833363	Scaffold_102	13	GL896963.1	unique
118255060	118293788	7437841	7476572	Scaffold_102	13	GL896963.1	unique
98576274	98627160	8210622	8159899	Scaffold_102	13	GL896964.1	unique
98644447	98695537	8142330	8091208	Scaffold_102	13	GL896964.1	unique
100620170	100659225	6169656	6130537	Scaffold_102	13	GL896964.1	unique
102708072	102746247	1259306	1297530	Scaffold_102	13	GL896964.1	unique
102766766	102812432	1317591	1363237	Scaffold_102	13	GL896964.1	unique
133607661	133645428	2651617	2689349	Scaffold_102	13	GL896971.1	unique
134282936	134329048	3319574	3365602	Scaffold_102	13	GL896971.1	unique
135778283	135819519	4774925	4816184	Scaffold_102	13	GL896971.1	unique
137319439	137357480	6282146	6320187	Scaffold_102	13	GL896971.1	unique
137543889	137584263	6506155	6546505	Scaffold_102	13	GL896971.1	unique
137859081	137903098	6819004	6863046	Scaffold_102	13	GL896971.1	unique
138059134	138107982	7024256	7073082	Scaffold_102	13	GL896971.1	unique
145586794	145635099	1052056	1100106	Scaffold_102	13	GL896996.1	unique
60894723	60932884	2275976	2314083	Scaffold_102	13	GL897077.1	unique
141873825	141931620	1213450	1271315	Scaffold_102	13	GL897088.1	unique
63682018	63732453	641577	691975	Scaffold_102	13	GL897120.1	unique
64086121	64127818	1046919	1088459	Scaffold_102	13	GL897120.1	unique
64217506	64296321	1175062	1253789	Scaffold_102	13	GL897120.1	unique
108067072	108105632	1233393	1272066	Scaffold_102	13	GL897139.1	unique
151289993	151335688	3609350	3654937	Scaffold_103	5	GL896915.1	unique
153429466	153474740	5730838	5776109	Scaffold_103	5	GL896915.1	unique
156782001	156848370	9036233	9102529	Scaffold_103	5	GL896915.1	unique
156876809	156921866	9130328	9175473	Scaffold_103	5	GL896915.1	unique
160288691	160326755	12503486	12541540	Scaffold_103	5	GL896915.1	unique
161870102	161920693	14095009	14145239	Scaffold_103	5	GL896915.1	unique
164617255	164657545	16848888	16889228	Scaffold_103	5	GL896915.1	unique
165212054	165254890	17447157	17490073	Scaffold_103	5	GL896915.1	unique
165507322	165548384	17740995	17782011	Scaffold_103	5	GL896915.1	unique
165620412	165662209	17852643	17894226	Scaffold_103	5	GL896915.1	unique
165921635	165968375	18156149	18203046	Scaffold_103	5	GL896915.1	unique
26167818	26214964	1882930	1930124	Scaffold_103	5	GL896917.1	unique
31595638	31647054	7238994	7290245	Scaffold_103	5	GL896917.1	unique
31892971	31936410	7535438	7578855	Scaffold_103	5	GL896917.1	unique
32361036	32408003	7999251	8046212	Scaffold_103	5	GL896917.1	unique
32517874	32564074	8162830	8208942	Scaffold_103	5	GL896917.1	unique
33924415	33962262	9565406	9602913	Scaffold_103	5	GL896917.1	unique
35909159	35963600	11514182	11568660	Scaffold_103	5	GL896917.1	unique
36041177	36084383	11646184	11689339	Scaffold_103	5	GL896917.1	unique
38496483	38537984	14059140	14100732	Scaffold_103	5	GL896917.1	unique
39184042	39231224	14730557	14777507	Scaffold_103	5	GL896917.1	unique
42125331	42164073	17598304	17637010	Scaffold_103	5	GL896917.1	unique
42644148	42689435	18126448	18171954	Scaffold_103	5	GL896917.1	unique
100994	143738	22698	65352	Scaffold_103	5	GL896922.1	unique
2950538	2988870	2844585	2882999	Scaffold_103	5	GL896922.1	unique
6228138	6269857	6165307	6207096	Scaffold_103	5	GL896922.1	unique
6932940	6989257	6880622	6937227	Scaffold_103	5	GL896922.1	unique
7150062	7234832	7098319	7183299	Scaffold_103	5	GL896922.1	unique
7257641	7298009	7206087	7246547	Scaffold_103	5	GL896922.1	unique
7333327	7388213	7282603	7337525	Scaffold_103	5	GL896922.1	unique
7594630	7632483	7543581	7581490	Scaffold_103	5	GL896922.1	unique
7992613	8034907	7939374	7981342	Scaffold_103	5	GL896922.1	unique
8425234	8484090	8368676	8427518	Scaffold_103	5	GL896922.1	unique
10097475	10146051	10032873	10081317	Scaffold_103	5	GL896922.1	unique
11486671	11531109	11434985	11479322	Scaffold_103	5	GL896922.1	unique
11637614	11681225	11584980	11628696	Scaffold_103	5	GL896922.1	unique
136284543	136324507	1430548	1470439	Scaffold_103	5	GL896942.1	unique
110260435	110303538	2692006	2734965	Scaffold_103	5	GL896968.1	unique
110372871	110411203	2804632	2842926	Scaffold_103	5	GL896968.1	unique
110468105	110508597	2896162	2936695	Scaffold_103	5	GL896968.1	unique
112336495	112375137	4747892	4786545	Scaffold_103	5	GL896968.1	unique
113919474	113967688	6271921	6319907	Scaffold_103	5	GL896968.1	unique
115297174	115335467	7638117	7676524	Scaffold_103	5	GL896968.1	unique
54697126	54736612	383362	422618	Scaffold_103	5	GL896973.1	unique
55114020	55165608	799348	850818	Scaffold_103	5	GL896973.1	unique
58406633	58445946	4074969	4114128	Scaffold_103	5	GL896973.1	unique
59049053	59103614	4695155	4749622	Scaffold_103	5	GL896973.1	unique
59914816	59963259	5536071	5584480	Scaffold_103	5	GL896973.1	unique
61844268	61882890	7479171	7517553	Scaffold_103	5	GL896973.1	unique
21910163	21947922	6376113	6338459	Scaffold_103	5	GL897006.1	unique
45265206	45317620	2230297	2282686	Scaffold_103	5	GL897006.1	unique
45593927	45639324	2568871	2613985	Scaffold_103	5	GL897006.1	unique
45715886	45757739	2690444	2732361	Scaffold_103	5	GL897006.1	unique
46156190	46220176	3127880	3191935	Scaffold_103	5	GL897006.1	unique
46844561	46903635	3815604	3874681	Scaffold_103	5	GL897006.1	unique
98201518	98244208	2531556	2574301	Scaffold_103	5	GL897055.1	unique
17471307	17510164	1097166	1136132	Scaffold_103	5	GL897072.1	unique
93624573	93670904	1624664	1671062	Scaffold_103	5	GL897100.1	unique
94798726	94839737	2780134	2821229	Scaffold_103	5	GL897100.1	unique
132142253	132185149	1112327	1155036	Scaffold_103	5	GL897104.1	unique
132737386	132778764	1722674	1763953	Scaffold_103	5	GL897104.1	unique
134152859	134197030	3120704	3164980	Scaffold_103	5	GL897104.1	unique
106353364	106392643	1983684	2022861	Scaffold_103	5	GL897107.1	unique
68959186	69006019	138997	92086	Scaffold_103	5	GL897131.1	unique
70699776	70757720	1862948	1920780	Scaffold_103	5	GL897131.1	unique
96346265	96390640	4016686	4060986	Scaffold_104	11	GL896920.1	unique
98574700	98619813	6239633	6284596	Scaffold_104	11	GL896920.1	unique
107088954	107128427	14672978	14712397	Scaffold_104	11	GL896920.1	unique
108389020	108442161	15978065	16031138	Scaffold_104	11	GL896920.1	unique
112062617	112113879	3108330	3159535	Scaffold_104	11	GL896950.1	unique
112844579	112885432	3886848	3927620	Scaffold_104	11	GL896950.1	unique
194771635	194826395	4906149	4960937	Scaffold_104	11	GL896957.1	unique
195109784	195149705	5239799	5279721	Scaffold_104	11	GL896957.1	unique
196426508	196483559	6531311	6588164	Scaffold_104	11	GL896957.1	unique
196536527	196583848	6640631	6687799	Scaffold_104	11	GL896957.1	unique
197974756	198017142	8040530	8082912	Scaffold_104	11	GL896957.1	unique
199354704	199393220	9405235	9443781	Scaffold_104	11	GL896957.1	unique
141177863	141226136	2813080	2861227	Scaffold_104	11	GL896960.1	unique
142765268	142805953	4387161	4428007	Scaffold_104	11	GL896960.1	unique
148564517	148604768	10110011	10150258	Scaffold_104	11	GL896960.1	unique
178567984	178606213	2457031	2495178	Scaffold_104	11	GL896962.1	unique
179795973	179837297	3675470	3716671	Scaffold_104	11	GL896962.1	unique
182507581	182550274	6348051	6390612	Scaffold_104	11	GL896962.1	unique
49593128	49655741	3904954	3967581	Scaffold_104	11	GL896988.1	unique
52573703	52611649	6921074	6958887	Scaffold_104	11	GL896988.1	unique
160899598	160952544	1781870	1834823	Scaffold_104	11	GL896992.1	unique
164103568	164156688	4940514	4993521	Scaffold_104	11	GL896992.1	unique
164209801	164254868	5046300	5091278	Scaffold_104	11	GL896992.1	unique
164641473	164679510	5475310	5513294	Scaffold_104	11	GL896992.1	unique
34494390	34536707	2355097	2397429	Scaffold_104	11	GL896999.1	unique
25853034	25891325	1135722	1173969	Scaffold_104	11	GL897007.1	unique
26286734	26353688	1554637	1621596	Scaffold_104	11	GL897007.1	unique
26876989	26916313	2132304	2171585	Scaffold_104	11	GL897007.1	unique
152525277	152566337	122818	163739	Scaffold_104	11	GL897016.1	unique
153585892	153629635	1142257	1185906	Scaffold_104	11	GL897016.1	unique
153632007	153680344	1188681	1236962	Scaffold_104	11	GL897016.1	unique
154349340	154387145	1897325	1934993	Scaffold_104	11	GL897016.1	unique
156923063	156983224	4409731	4469617	Scaffold_104	11	GL897016.1	unique
6218164	6259431	481912	523137	Scaffold_104	11	GL897018.1	unique
7826158	7867800	2091162	2132692	Scaffold_104	11	GL897018.1	unique
9046229	9088176	3298894	3340879	Scaffold_104	11	GL897018.1	unique
209985461	210030936	2736038	2781526	Scaffold_104	11	GL897021.1	unique
71863067	71901197	2469405	2507429	Scaffold_104	11	GL897033.1	unique
72116443	72154012	2728081	2765709	Scaffold_104	11	GL897033.1	unique
72188264	72226645	2800296	2838771	Scaffold_104	11	GL897033.1	unique
72360991	72399439	2982243	3020505	Scaffold_104	11	GL897033.1	unique
74210355	74253155	4799010	4841815	Scaffold_104	11	GL897033.1	unique
65051214	65088724	385930	423357	Scaffold_104	11	GL897070.1	unique
65092511	65131589	426992	466162	Scaffold_104	11	GL897070.1	unique
65149468	65189437	483202	523130	Scaffold_104	11	GL897070.1	unique
65748808	65812199	1084810	1148221	Scaffold_104	11	GL897070.1	unique
66052915	66096866	1373447	1417359	Scaffold_104	11	GL897070.1	unique
66096850	66134584	1417549	1455268	Scaffold_104	11	GL897070.1	unique
66985330	67028655	2320314	2363640	Scaffold_104	11	GL897070.1	unique
54948410	54999856	462091	513462	Scaffold_104	11	GL897079.1	unique
56193094	56259459	1677721	1744021	Scaffold_104	11	GL897079.1	unique
57533503	57584454	2985539	3036506	Scaffold_104	11	GL897079.1	unique
22266951	22318533	752088	803528	Scaffold_104	11	GL897112.1	unique
172234571	172277498	1298276	1341323	Scaffold_104	11	GL897119.1	unique
2936408	2978509	373202	415254	Scaffold_104	11	GL897127.1	unique
41603906	41659768	1266947	1322612	Scaffold_104	11	GL897179.1	unique
202074081	202112975	1347047	1385845	Scaffold_104	11	GL897194.1	unique
136031381	136069303	827675	865577	Scaffold_104	11	GL897205.1	unique
15292148	15336529	1479024	1523274	Scaffold_105	7	GL896910.1	unique
15558292	15625227	1740594	1807436	Scaffold_105	7	GL896910.1	unique
18091245	18131657	4270672	4311112	Scaffold_105	7	GL896910.1	unique
18131863	18172768	4311096	4351917	Scaffold_105	7	GL896910.1	unique
19168088	19209371	5341942	5383105	Scaffold_105	7	GL896910.1	unique
26232910	26274222	12459567	12500893	Scaffold_105	7	GL896910.1	unique
26285310	26349916	12511982	12576416	Scaffold_105	7	GL896910.1	unique
26369004	26406656	12595635	12633120	Scaffold_105	7	GL896910.1	unique
27349572	27394554	13575672	13620581	Scaffold_105	7	GL896910.1	unique
27709180	27752103	13931079	13974103	Scaffold_105	7	GL896910.1	unique
28757256	28798541	14965931	15007174	Scaffold_105	7	GL896910.1	unique
29107886	29149839	15315134	15357061	Scaffold_105	7	GL896910.1	unique
29273042	29311659	15480225	15518835	Scaffold_105	7	GL896910.1	unique
31241075	31284577	17448656	17492365	Scaffold_105	7	GL896910.1	unique
32154236	32201704	18354571	18401994	Scaffold_105	7	GL896910.1	unique
33167152	33216554	19377431	19426645	Scaffold_105	7	GL896910.1	unique
102828108	102867599	1851813	1891256	Scaffold_105	7	GL896924.1	unique
103275640	103313562	2277088	2315013	Scaffold_105	7	GL896924.1	unique
103699004	103745053	2705941	2752001	Scaffold_105	7	GL896924.1	unique
105429678	105504185	4470321	4544802	Scaffold_105	7	GL896924.1	unique
105878990	105933333	4919625	4974017	Scaffold_105	7	GL896924.1	unique
106049015	106102127	5089464	5142503	Scaffold_105	7	GL896924.1	unique
106122060	106168424	5162443	5208886	Scaffold_105	7	GL896924.1	unique
106171316	106223010	5211654	5263046	Scaffold_105	7	GL896924.1	unique
106320242	106371397	5361356	5412440	Scaffold_105	7	GL896924.1	unique
107564963	107609841	6587579	6632514	Scaffold_105	7	GL896924.1	unique
107640961	107683344	6664439	6706945	Scaffold_105	7	GL896924.1	unique
108058225	108097056	7068673	7107479	Scaffold_105	7	GL896924.1	unique
109249084	109294810	8262440	8308002	Scaffold_105	7	GL896924.1	unique
109364940	109415838	8377269	8428125	Scaffold_105	7	GL896924.1	unique
109517566	109562513	8524972	8569758	Scaffold_105	7	GL896924.1	unique
109693338	109746281	8701011	8753834	Scaffold_105	7	GL896924.1	unique
110351026	110400566	9350017	9399225	Scaffold_105	7	GL896924.1	unique
110568122	110617972	9566352	9616162	Scaffold_105	7	GL896924.1	unique
110837706	110881452	9829225	9873068	Scaffold_105	7	GL896924.1	unique
111336277	111390684	10327847	10382180	Scaffold_105	7	GL896924.1	unique
111609898	111649837	10600736	10640427	Scaffold_105	7	GL896924.1	unique
114396763	114456454	13349687	13409332	Scaffold_105	7	GL896924.1	unique
115687250	115724903	14641319	14678734	Scaffold_105	7	GL896924.1	unique
116001724	116040921	14959720	14999056	Scaffold_105	7	GL896924.1	unique
116102449	116140377	15060916	15098906	Scaffold_105	7	GL896924.1	unique
156612604	156666781	251615	305759	Scaffold_105	7	GL896930.1	unique
159449771	159508521	3043310	3102047	Scaffold_105	7	GL896930.1	unique
159537376	159604920	3132609	3200084	Scaffold_105	7	GL896930.1	unique
160077293	160129001	3665774	3717715	Scaffold_105	7	GL896930.1	unique
160852495	160925942	4431415	4504836	Scaffold_105	7	GL896930.1	unique
160948020	160987261	4527106	4566222	Scaffold_105	7	GL896930.1	unique
161219636	161265281	4805438	4851096	Scaffold_105	7	GL896930.1	unique
163513625	163565141	7091332	7142919	Scaffold_105	7	GL896930.1	unique
163642460	163682539	7220076	7260198	Scaffold_105	7	GL896930.1	unique
164819018	164871753	8411282	8464080	Scaffold_105	7	GL896930.1	unique
165874923	165921799	9479663	9526350	Scaffold_105	7	GL896930.1	unique
166283461	166328557	9881476	9926380	Scaffold_105	7	GL896930.1	unique
166481033	166533392	10076976	10129454	Scaffold_105	7	GL896930.1	unique
166841451	166879364	10434661	10472567	Scaffold_105	7	GL896930.1	unique
168085172	168126086	11675977	11716903	Scaffold_105	7	GL896930.1	unique
1944000	1982355	1983807	2022289	Scaffold_105	7	GL896939.1	unique
2077828	2128179	2117475	2167728	Scaffold_105	7	GL896939.1	unique
2653570	2705514	2695359	2747396	Scaffold_105	7	GL896939.1	unique
3428776	3479981	3465028	3515995	Scaffold_105	7	GL896939.1	unique
3784690	3825160	3819676	3859944	Scaffold_105	7	GL896939.1	unique
4699622	4766832	4720737	4787997	Scaffold_105	7	GL896939.1	unique
4791810	4844402	4811929	4864159	Scaffold_105	7	GL896939.1	unique
5502544	5544252	5511666	5553350	Scaffold_105	7	GL896939.1	unique
6165278	6206966	6168413	6210303	Scaffold_105	7	GL896939.1	unique
6410285	6471261	6414909	6476144	Scaffold_105	7	GL896939.1	unique
7541490	7582133	7540006	7580574	Scaffold_105	7	GL896939.1	unique
7887154	7926392	7884561	7923591	Scaffold_105	7	GL896939.1	unique
8216754	8260667	8213054	8256701	Scaffold_105	7	GL896939.1	unique
8380895	8420951	8377848	8418022	Scaffold_105	7	GL896939.1	unique
9597545	9643055	9585375	9630915	Scaffold_105	7	GL896939.1	unique
12834780	12873385	12785610	12824184	Scaffold_105	7	GL896939.1	unique
173372506	173411197	2415600	2454459	Scaffold_105	7	GL896949.1	unique
176142512	176190508	5226194	5273986	Scaffold_105	7	GL896949.1	unique
176621516	176659146	5701437	5739051	Scaffold_105	7	GL896949.1	unique
176975104	177019991	6038661	6083437	Scaffold_105	7	GL896949.1	unique
177090644	177129247	6153318	6191890	Scaffold_105	7	GL896949.1	unique
180328573	180366966	9336296	9374666	Scaffold_105	7	GL896949.1	unique
180545183	180585818	9551708	9592394	Scaffold_105	7	GL896949.1	unique
202044847	202102294	4271443	4213897	Scaffold_105	7	GL896969.1	unique
186912908	186950297	3506363	3543800	Scaffold_105	7	GL896991.1	unique
188039538	188090521	4640871	4691754	Scaffold_105	7	GL896991.1	unique
140520199	140560787	1823743	1864294	Scaffold_105	7	GL896994.1	unique
144514992	144558557	5863728	5907335	Scaffold_105	7	GL896994.1	unique
144694074	144740162	6041921	6087955	Scaffold_105	7	GL896994.1	unique
132098821	132153047	835058	889214	Scaffold_105	7	GL896995.1	unique
132831857	132875987	1565150	1609541	Scaffold_105	7	GL896995.1	unique
137560264	137599075	6326201	6365182	Scaffold_105	7	GL896995.1	unique
119776014	119817038	2892416	2933460	Scaffold_105	7	GL896998.1	unique
120436382	120492067	3547219	3602831	Scaffold_105	7	GL896998.1	unique
120953612	120991631	4073476	4111427	Scaffold_105	7	GL896998.1	unique
121153017	121199888	4272083	4318615	Scaffold_105	7	GL896998.1	unique
121408684	121451572	4536310	4579189	Scaffold_105	7	GL896998.1	unique
121864799	121906890	4979911	5021788	Scaffold_105	7	GL896998.1	unique
122690190	122752901	5820355	5882843	Scaffold_105	7	GL896998.1	unique
98293913	98336331	3789144	3831349	Scaffold_105	7	GL897004.1	unique
99204336	99243105	4671065	4709581	Scaffold_105	7	GL897004.1	unique
37959033	38000130	1113656	1154759	Scaffold_105	7	GL897008.1	unique
38044768	38097285	1198961	1251629	Scaffold_105	7	GL897008.1	unique
38210533	38260117	1369419	1419219	Scaffold_105	7	GL897008.1	unique
38327532	38366822	1487597	1526890	Scaffold_105	7	GL897008.1	unique
38931847	38979749	2089570	2137456	Scaffold_105	7	GL897008.1	unique
39665974	39703549	2819435	2857109	Scaffold_105	7	GL897008.1	unique
49618985	49670546	113336	164927	Scaffold_105	7	GL897027.1	unique
50257502	50305674	734152	782279	Scaffold_105	7	GL897027.1	unique
55586162	55625410	6072097	6111252	Scaffold_105	7	GL897027.1	unique
146652524	146711948	151191	210414	Scaffold_105	7	GL897030.1	unique
147012151	147093976	491545	573465	Scaffold_105	7	GL897030.1	unique
147463528	147512346	943621	992161	Scaffold_105	7	GL897030.1	unique
148266319	148303918	1737882	1775529	Scaffold_105	7	GL897030.1	unique
197721785	197762715	2024862	2065771	Scaffold_105	7	GL897050.1	unique
199210008	199253573	3594202	3637734	Scaffold_105	7	GL897050.1	unique
44901076	44954293	979459	1032937	Scaffold_105	7	GL897126.1	unique
56164168	56212394	1870765	1919122	Scaffold_105	7	GL897126.1	unique
202429993	202469435	77654	117139	Scaffold_105	7	GL897275.1	unique
154599791	154638178	171172	209306	Scaffold_105	7	GL897276.1	unique
164968384	165005919	661388	698848	Scaffold_106	6	GL896899.1	unique
167172580	167223222	2838947	2889542	Scaffold_106	6	GL896899.1	unique
168835125	168900977	4220042	4286088	Scaffold_106	6	GL896899.1	unique
169971775	170029614	5348708	5406422	Scaffold_106	6	GL896899.1	unique
172284356	172334451	7633378	7683363	Scaffold_106	6	GL896899.1	unique
172398340	172437225	7746162	7785042	Scaffold_106	6	GL896899.1	unique
173780743	173824770	9117703	9161525	Scaffold_106	6	GL896899.1	unique
173954978	174000678	9291207	9337006	Scaffold_106	6	GL896899.1	unique
183861327	183933992	19189913	19262672	Scaffold_106	6	GL896899.1	unique
184847357	184908183	20177383	20237814	Scaffold_106	6	GL896899.1	unique
192049567	192097546	27295904	27343804	Scaffold_106	6	GL896899.1	unique
193690316	193732529	28923539	28965688	Scaffold_106	6	GL896899.1	unique
194675586	194727708	29905833	29957729	Scaffold_106	6	GL896899.1	unique
195649263	195687079	30845933	30883722	Scaffold_106	6	GL896899.1	unique
200317231	200356003	35481429	35520253	Scaffold_106	6	GL896899.1	unique
201058893	201099702	36236701	36277632	Scaffold_106	6	GL896899.1	unique
201099948	201147119	36277631	36324736	Scaffold_106	6	GL896899.1	unique
201940327	201992853	37112082	37164586	Scaffold_106	6	GL896899.1	unique
202000294	202046016	37172456	37218241	Scaffold_106	6	GL896899.1	unique
202764850	202817764	37927308	37980280	Scaffold_106	6	GL896899.1	unique
203069784	203108651	38233415	38272324	Scaffold_106	6	GL896899.1	unique
105576272	105645461	1868418	1937498	Scaffold_106	6	GL896912.1	unique
108761105	108808593	5018397	5065675	Scaffold_106	6	GL896912.1	unique
109737866	109781368	5992346	6035698	Scaffold_106	6	GL896912.1	unique
110106719	110187413	6355919	6436770	Scaffold_106	6	GL896912.1	unique
110539900	110629573	6789028	6878868	Scaffold_106	6	GL896912.1	unique
111152176	111190862	7387827	7426376	Scaffold_106	6	GL896912.1	unique
115639428	115686070	11875684	11922187	Scaffold_106	6	GL896912.1	unique
115715580	115776606	11951203	12012133	Scaffold_106	6	GL896912.1	unique
116007622	116052151	12242468	12286992	Scaffold_106	6	GL896912.1	unique
116316155	116355508	12549644	12588882	Scaffold_106	6	GL896912.1	unique
116640489	116702106	12870666	12932339	Scaffold_106	6	GL896912.1	unique
120189252	120239094	16359393	16409074	Scaffold_106	6	GL896912.1	unique
121694349	121740209	17859907	17905672	Scaffold_106	6	GL896912.1	unique
210106072	210144355	563954	525783	Scaffold_106	6	GL896921.1	unique
215186922	215227667	1250672	1291073	Scaffold_106	6	GL896921.1	unique
215450944	215501221	1516801	1567044	Scaffold_106	6	GL896921.1	unique
138892270	138931696	11026800	10987486	Scaffold_106	6	GL896941.1	unique
148656229	148701927	3892762	3938407	Scaffold_106	6	GL896941.1	unique
148935264	148994074	4172515	4231244	Scaffold_106	6	GL896941.1	unique
150500305	150542227	5756660	5798529	Scaffold_106	6	GL896941.1	unique
150899625	150948038	6141903	6190299	Scaffold_106	6	GL896941.1	unique
151696238	151742545	6929502	6975680	Scaffold_106	6	GL896941.1	unique
153491346	153543988	8732762	8785274	Scaffold_106	6	GL896941.1	unique
69446904	69484921	7473537	7511495	Scaffold_106	6	GL896943.1	unique
73580540	73642885	11622991	11685240	Scaffold_106	6	GL896943.1	unique
80481236	80522702	5601856	5643323	Scaffold_106	6	GL896947.1	unique
80618065	80657724	5736302	5776078	Scaffold_106	6	GL896947.1	unique
85344534	85396153	10350944	10402647	Scaffold_106	6	GL896947.1	unique
93665007	93704296	2478236	2517636	Scaffold_106	6	GL896952.1	unique
96754192	96796297	5552055	5594142	Scaffold_106	6	GL896952.1	unique
97453174	97494882	6223046	6264563	Scaffold_106	6	GL896952.1	unique
102106816	102144880	10823216	10861231	Scaffold_106	6	GL896952.1	unique
102529740	102569887	11235359	11275335	Scaffold_106	6	GL896952.1	unique
10680787	10727449	1543047	1589780	Scaffold_106	6	GL896955.1	unique
10965438	11008970	1825983	1869653	Scaffold_106	6	GL896955.1	unique
12122965	12164001	2978013	3019006	Scaffold_106	6	GL896955.1	unique
12194722	12240288	3049736	3094841	Scaffold_106	6	GL896955.1	unique
12358253	12397168	3213996	3252904	Scaffold_106	6	GL896955.1	unique
17919529	17957302	8737516	8775412	Scaffold_106	6	GL896955.1	unique
158344184	158387543	6692674	6649232	Scaffold_106	6	GL896969.1	unique
205217099	205261244	810182	854399	Scaffold_106	6	GL896974.1	unique
205416457	205467480	1005129	1056185	Scaffold_106	6	GL896974.1	unique
206344371	206400351	1916179	1972179	Scaffold_106	6	GL896974.1	unique
207652217	207708144	3223813	3279673	Scaffold_106	6	GL896974.1	unique
211889740	211927401	8294676	8257290	Scaffold_106	6	GL896974.1	unique
212276684	212314172	5678802	5716276	Scaffold_106	6	GL896974.1	unique
57380352	57425452	202690	247811	Scaffold_106	6	GL896978.1	unique
57509464	57551610	333534	375884	Scaffold_106	6	GL896978.1	unique
60996641	61100151	3819148	3922642	Scaffold_106	6	GL896978.1	unique
61299756	61370998	4122069	4193445	Scaffold_106	6	GL896978.1	unique
64054094	64093147	6856433	6895521	Scaffold_106	6	GL896978.1	unique
64946185	64986722	7794253	7834767	Scaffold_106	6	GL896978.1	unique
1050665	1099032	75545	123909	Scaffold_106	6	GL896984.1	unique
126032063	126071106	1553473	1592525	Scaffold_106	6	GL896986.1	unique
128144876	128194719	3628854	3678550	Scaffold_106	6	GL896986.1	unique
128537220	128585996	4018887	4067633	Scaffold_106	6	GL896986.1	unique
128675278	128715355	4156661	4196642	Scaffold_106	6	GL896986.1	unique
128839482	128912299	4319384	4392005	Scaffold_106	6	GL896986.1	unique
128962441	129001053	4443051	4481552	Scaffold_106	6	GL896986.1	unique
129300966	129358543	4772981	4830451	Scaffold_106	6	GL896986.1	unique
129711390	129755534	5178719	5222730	Scaffold_106	6	GL896986.1	unique
54634464	54673907	3417371	3456861	Scaffold_106	6	GL897041.1	unique
55189165	55227378	3968862	4007075	Scaffold_106	6	GL897041.1	unique
30765595	30806642	5054233	5095290	Scaffold_106	6	GL897051.1	unique
219046226	219083863	1373372	1411030	Scaffold_106	6	GL897062.1	unique
66450500	66488908	3563716	3602144	Scaffold_106	6	GL897073.1	unique
140136636	140193354	881190	937962	Scaffold_106	6	GL897081.1	unique
140518101	140564131	1268714	1314846	Scaffold_106	6	GL897081.1	unique
141747804	141792622	2499176	2544035	Scaffold_106	6	GL897081.1	unique
141875199	141924675	2624377	2673918	Scaffold_106	6	GL897081.1	unique
141955712	141995565	2696149	2735779	Scaffold_106	6	GL897081.1	unique
142135838	142187535	2874170	2926006	Scaffold_106	6	GL897081.1	unique
142428156	142480045	3159106	3211108	Scaffold_106	6	GL897081.1	unique
162474860	162516615	2358723	2400422	Scaffold_106	6	GL897089.1	unique
127204310	127250592	3649647	3695672	Scaffold_107	4	GL896901.1	unique
127424811	127465651	3888849	3929679	Scaffold_107	4	GL896901.1	unique
127520433	127557894	3970713	4008200	Scaffold_107	4	GL896901.1	unique
133552556	133595227	9943641	9986141	Scaffold_107	4	GL896901.1	unique
135568445	135606455	11941726	11979647	Scaffold_107	4	GL896901.1	unique
136312751	136353818	12662026	12702956	Scaffold_107	4	GL896901.1	unique
136368293	136408223	12717625	12757463	Scaffold_107	4	GL896901.1	unique
141467548	141504849	17405940	17443332	Scaffold_107	4	GL896901.1	unique
142689251	142754742	18562443	18627767	Scaffold_107	4	GL896901.1	unique
145028696	145069262	20865555	20906178	Scaffold_107	4	GL896901.1	unique
148536684	148597085	24312485	24372718	Scaffold_107	4	GL896901.1	unique
149537339	149575758	25315324	25353643	Scaffold_107	4	GL896901.1	unique
190654021	190692783	1711322	1750084	Scaffold_107	4	GL896904.1	unique
208201847	208258783	19278803	19335727	Scaffold_107	4	GL896904.1	unique
209406196	209453883	20469645	20517368	Scaffold_107	4	GL896904.1	unique
209498851	209539703	20562070	20602812	Scaffold_107	4	GL896904.1	unique
210874459	210922916	21946751	21995163	Scaffold_107	4	GL896904.1	unique
210963523	211019354	22036219	22092207	Scaffold_107	4	GL896904.1	unique
211152257	211206141	22222513	22276547	Scaffold_107	4	GL896904.1	unique
211206699	211282495	22277515	22353141	Scaffold_107	4	GL896904.1	unique
213630290	213680037	24684998	24734738	Scaffold_107	4	GL896904.1	unique
216536709	216575969	27602188	27641373	Scaffold_107	4	GL896904.1	unique
218581903	218628532	29648916	29695457	Scaffold_107	4	GL896904.1	unique
178308901	178356086	10547059	10594354	Scaffold_107	4	GL896907.1	unique
3708428	3754226	2137903	2183454	Scaffold_107	4	GL896908.1	unique
8900120	8957259	7306867	7364152	Scaffold_107	4	GL896908.1	unique
9407994	9445694	7797959	7835671	Scaffold_107	4	GL896908.1	unique
9634230	9676402	8022994	8065184	Scaffold_107	4	GL896908.1	unique
15189987	15235353	13525991	13571172	Scaffold_107	4	GL896908.1	unique
15420594	15458997	13753345	13791829	Scaffold_107	4	GL896908.1	unique
15528772	15568248	13861480	13900884	Scaffold_107	4	GL896908.1	unique
21084622	21144072	19344213	19403697	Scaffold_107	4	GL896908.1	unique
23783153	23837071	22055645	22109498	Scaffold_107	4	GL896908.1	unique
57167593	57225427	1696379	1754140	Scaffold_107	4	GL896985.1	unique
57291225	57381675	1817919	1908390	Scaffold_107	4	GL896985.1	unique
58346575	58389299	2858142	2900708	Scaffold_107	4	GL896985.1	unique
181282881	181342797	411680	471387	Scaffold_107	4	GL896987.1	unique
182175704	182216480	1299993	1340838	Scaffold_107	4	GL896987.1	unique
182569335	182640039	1692914	1763664	Scaffold_107	4	GL896987.1	unique
184040621	184084398	3143212	3187123	Scaffold_107	4	GL896987.1	unique
184502740	184543906	3602282	3643341	Scaffold_107	4	GL896987.1	unique
185637986	185677462	4746434	4785964	Scaffold_107	4	GL896987.1	unique
185798543	185837889	4905557	4944760	Scaffold_107	4	GL896987.1	unique
185862669	185900389	4969267	5007061	Scaffold_107	4	GL896987.1	unique
188094196	188150126	7183410	7239165	Scaffold_107	4	GL896987.1	unique
188202916	188242112	7291021	7330215	Scaffold_107	4	GL896987.1	unique
188387041	188434341	7473494	7520893	Scaffold_107	4	GL896987.1	unique
188460510	188504063	7548821	7592425	Scaffold_107	4	GL896987.1	unique
226186405	226225566	1514110	1553085	Scaffold_107	4	GL897015.1	unique
228566389	228605502	3856611	3895832	Scaffold_107	4	GL897015.1	unique
228932581	228971035	4221797	4260240	Scaffold_107	4	GL897015.1	unique
163171228	163214856	1860726	1904384	Scaffold_107	4	GL897028.1	unique
163307304	163349011	1997110	2038852	Scaffold_107	4	GL897028.1	unique
166073632	166113236	4751634	4791192	Scaffold_107	4	GL897028.1	unique
39593477	39632976	578579	618236	Scaffold_107	4	GL897034.1	unique
40319287	40360037	1304153	1344777	Scaffold_107	4	GL897034.1	unique
53583756	53624694	1892353	1933365	Scaffold_107	4	GL897090.1	unique
170000279	170047356	7824461	7871491	Scaffold_108	3	GL896906.1	unique
170626230	170667323	8444723	8485702	Scaffold_108	3	GL896906.1	unique
173928596	173974347	11728814	11774665	Scaffold_108	3	GL896906.1	unique
178692714	178739615	16511244	16558200	Scaffold_108	3	GL896906.1	unique
180891390	180951078	18676077	18735805	Scaffold_108	3	GL896906.1	unique
182656932	182704241	20426094	20473302	Scaffold_108	3	GL896906.1	unique
210093114	210134636	22089759	22131200	Scaffold_108	3	GL896906.1	unique
211566747	211612682	23601089	23646927	Scaffold_108	3	GL896906.1	unique
45516573	45554991	1662455	1700753	Scaffold_108	3	GL896909.1	unique
45897244	45946088	2041387	2090187	Scaffold_108	3	GL896909.1	unique
46070056	46108523	2216337	2254968	Scaffold_108	3	GL896909.1	unique
46675972	46725181	2811176	2860155	Scaffold_108	3	GL896909.1	unique
46949425	46990967	3080610	3122179	Scaffold_108	3	GL896909.1	unique
47001361	47046746	3131742	3177061	Scaffold_108	3	GL896909.1	unique
49088100	49130434	5248105	5290311	Scaffold_108	3	GL896909.1	unique
55443086	55495637	11567565	11620063	Scaffold_108	3	GL896909.1	unique
55520285	55561793	11645460	11686764	Scaffold_108	3	GL896909.1	unique
58735646	58775875	14829011	14869276	Scaffold_108	3	GL896909.1	unique
59666909	59715526	15761152	15809872	Scaffold_108	3	GL896909.1	unique
60338968	60377081	16443753	16481837	Scaffold_108	3	GL896909.1	unique
60823162	60872567	16922138	16971590	Scaffold_108	3	GL896909.1	unique
61090726	61132008	17188810	17230137	Scaffold_108	3	GL896909.1	unique
67077217	67118427	23069157	23110479	Scaffold_108	3	GL896909.1	unique
69324628	69366406	25306896	25348634	Scaffold_108	3	GL896909.1	unique
124442514	124480514	852628	890568	Scaffold_108	3	GL896913.1	unique
124705050	124742661	1111759	1149328	Scaffold_108	3	GL896913.1	unique
126466207	126511349	2838824	2883891	Scaffold_108	3	GL896913.1	unique
127090929	127174389	3453640	3537164	Scaffold_108	3	GL896913.1	unique
127236058	127277174	3598003	3639256	Scaffold_108	3	GL896913.1	unique
127464471	127512852	3825674	3873964	Scaffold_108	3	GL896913.1	unique
128275794	128339259	4621222	4684400	Scaffold_108	3	GL896913.1	unique
128387148	128447827	4730559	4791142	Scaffold_108	3	GL896913.1	unique
134730711	134796441	11012754	11078332	Scaffold_108	3	GL896913.1	unique
138391277	138446472	14635946	14691083	Scaffold_108	3	GL896913.1	unique
142359678	142423211	18575978	18639868	Scaffold_108	3	GL896913.1	unique
142806665	142855270	19022124	19070642	Scaffold_108	3	GL896913.1	unique
143248426	143295298	19460165	19507094	Scaffold_108	3	GL896913.1	unique
147893399	147972491	161374	240401	Scaffold_108	3	GL896931.1	unique
148864738	148909419	1123067	1167788	Scaffold_108	3	GL896931.1	unique
149811044	149856136	2072295	2117179	Scaffold_108	3	GL896931.1	unique
149936893	149994768	2197369	2254950	Scaffold_108	3	GL896931.1	unique
150022055	150060308	2281437	2319611	Scaffold_108	3	GL896931.1	unique
157067870	157108691	9244703	9285581	Scaffold_108	3	GL896931.1	unique
157153572	157191437	9329958	9367787	Scaffold_108	3	GL896931.1	unique
157191982	157237537	9367790	9413425	Scaffold_108	3	GL896931.1	unique
158346310	158386702	10514194	10554508	Scaffold_108	3	GL896931.1	unique
158550070	158590114	10716874	10756948	Scaffold_108	3	GL896931.1	unique
158865939	158905566	11030909	11070643	Scaffold_108	3	GL896931.1	unique
162155245	162209403	14328005	14382193	Scaffold_108	3	GL896931.1	unique
197438010	197485764	10435350	10482983	Scaffold_108	3	GL896936.1	unique
198419695	198464692	11414032	11459015	Scaffold_108	3	GL896936.1	unique
199485207	199530844	12474435	12519776	Scaffold_108	3	GL896936.1	unique
228318549	228365081	3064268	3110764	Scaffold_108	3	GL896936.1	unique
228418927	228456820	3166798	3204737	Scaffold_108	3	GL896936.1	unique
230401925	230452274	5145734	5196003	Scaffold_108	3	GL896936.1	unique
230981637	231024405	5720424	5763288	Scaffold_108	3	GL896936.1	unique
231198625	231239663	5937325	5978423	Scaffold_108	3	GL896936.1	unique
231283222	231323168	6020190	6060253	Scaffold_108	3	GL896936.1	unique
83423260	83465140	3869162	3911093	Scaffold_108	3	GL896958.1	unique
85996840	86035188	6414609	6452845	Scaffold_108	3	GL896958.1	unique
86703901	86765069	7105626	7166700	Scaffold_108	3	GL896958.1	unique
86871129	86914299	7274617	7317762	Scaffold_108	3	GL896958.1	unique
86923418	86967816	7326498	7371023	Scaffold_108	3	GL896958.1	unique
102677001	102717740	1026927	1067632	Scaffold_108	3	GL896970.1	unique
103175355	103218025	1524367	1566910	Scaffold_108	3	GL896970.1	unique
103262035	103304142	1611091	1653157	Scaffold_108	3	GL896970.1	unique
105080030	105121914	3415594	3457393	Scaffold_108	3	GL896970.1	unique
106392525	106436369	4731928	4775582	Scaffold_108	3	GL896970.1	unique
26904611	26953122	206394	254820	Scaffold_108	3	GL896989.1	unique
28199090	28238065	1487699	1526652	Scaffold_108	3	GL896989.1	unique
29504383	29542641	2799529	2837707	Scaffold_108	3	GL896989.1	unique
29645613	29732302	2942966	3029844	Scaffold_108	3	GL896989.1	unique
29732509	29771141	3029832	3068471	Scaffold_108	3	GL896989.1	unique
31571542	31609285	4867181	4904905	Scaffold_108	3	GL896989.1	unique
34227289	34278709	7540939	7592385	Scaffold_108	3	GL896989.1	unique
2026840	2068816	1831535	1873547	Scaffold_108	3	GL896993.1	unique
16104175	16146943	3340631	3383300	Scaffold_108	3	GL897001.1	unique
16841573	16887125	4076487	4122095	Scaffold_108	3	GL897001.1	unique
17309373	17371130	4550544	4612391	Scaffold_108	3	GL897001.1	unique
18786233	18832834	6029526	6076181	Scaffold_108	3	GL897001.1	unique
220685934	220741538	4276311	4331970	Scaffold_108	3	GL897019.1	unique
220917070	220964172	4505888	4552885	Scaffold_108	3	GL897019.1	unique
220966937	221019334	4555675	4607799	Scaffold_108	3	GL897019.1	unique
221032703	221071190	4620952	4659352	Scaffold_108	3	GL897019.1	unique
221241698	221284984	4827887	4870987	Scaffold_108	3	GL897019.1	unique
221378655	221417568	4965085	5003845	Scaffold_108	3	GL897019.1	unique
25648304	25692603	5559249	5603387	Scaffold_108	3	GL897025.1	unique
74442318	74489901	938577	986137	Scaffold_108	3	GL897039.1	unique
11418699	11466038	3511182	3558407	Scaffold_108	3	GL897069.1	unique
71489338	71528868	1587729	1627280	Scaffold_108	3	GL897095.1	unique
72660990	72709149	2752835	2801040	Scaffold_108	3	GL897095.1	unique
35323790	35372308	733032	781388	Scaffold_108	3	GL897132.1	unique
41760008	41818524	228280	286575	Scaffold_108	3	GL897148.1	unique
42767486	42809704	1227719	1269678	Scaffold_108	3	GL897148.1	unique
43106826	43150871	1565980	1610050	Scaffold_108	3	GL897148.1	unique
43432532	43471214	1882708	1921254	Scaffold_108	3	GL897148.1	unique
43614463	43665386	2058821	2109842	Scaffold_108	3	GL897148.1	unique
115351339	115400727	1795039	1745710	Scaffold_108	3	GL897154.1	unique
223661231	223701462	214363	254525	Scaffold_108	3	GL897189.1	unique
224573851	224613899	1111332	1151521	Scaffold_108	3	GL897189.1	unique
7779073	7835531	694202	750557	Scaffold_109	2	GL896903.1	unique
8397652	8440951	1314383	1357675	Scaffold_109	2	GL896903.1	unique
12512144	12563955	5437269	5489015	Scaffold_109	2	GL896903.1	unique
12785046	12841470	5724141	5780385	Scaffold_109	2	GL896903.1	unique
13516754	13554020	6456678	6494036	Scaffold_109	2	GL896903.1	unique
13619054	13661792	6561512	6604468	Scaffold_109	2	GL896903.1	unique
16117326	16155343	9029486	9067394	Scaffold_109	2	GL896903.1	unique
16265367	16309120	9176502	9220108	Scaffold_109	2	GL896903.1	unique
16446148	16486949	9357549	9398358	Scaffold_109	2	GL896903.1	unique
16723853	16781225	9634720	9692288	Scaffold_109	2	GL896903.1	unique
17941274	17978719	10838908	10876376	Scaffold_109	2	GL896903.1	unique
20538027	20583702	13432998	13478581	Scaffold_109	2	GL896903.1	unique
22272399	22310427	15169862	15207873	Scaffold_109	2	GL896903.1	unique
22310630	22357972	15207831	15255018	Scaffold_109	2	GL896903.1	unique
22834151	22872728	15736985	15775572	Scaffold_109	2	GL896903.1	unique
23228575	23269257	16126930	16167558	Scaffold_109	2	GL896903.1	unique
25776167	25818641	18658161	18700778	Scaffold_109	2	GL896903.1	unique
26581121	26635515	19469948	19524466	Scaffold_109	2	GL896903.1	unique
29672231	29712401	22535086	22575126	Scaffold_109	2	GL896903.1	unique
32369694	32411336	25219479	25261125	Scaffold_109	2	GL896903.1	unique
34427436	34475669	27247259	27295553	Scaffold_109	2	GL896903.1	unique
34705026	34746658	27525344	27566827	Scaffold_109	2	GL896903.1	unique
34994850	35035815	27814577	27855556	Scaffold_109	2	GL896903.1	unique
37793603	37834210	30583487	30623931	Scaffold_109	2	GL896903.1	unique
203081417	203133063	1603859	1655167	Scaffold_109	2	GL896923.1	unique
206579850	206619691	5105405	5145161	Scaffold_109	2	GL896923.1	unique
209477267	209519848	8067171	8109864	Scaffold_109	2	GL896923.1	unique
211846822	211887974	10442046	10483233	Scaffold_109	2	GL896923.1	unique
212684313	212739702	11263671	11319199	Scaffold_109	2	GL896923.1	unique
212825344	212866169	11404977	11445675	Scaffold_109	2	GL896923.1	unique
215125204	215215451	13716582	13806632	Scaffold_109	2	GL896923.1	unique
216413077	216452754	14964374	15004073	Scaffold_109	2	GL896923.1	unique
43991576	44039419	6264852	6312770	Scaffold_109	2	GL896928.1	unique
46564850	46609565	8761494	8806123	Scaffold_109	2	GL896928.1	repetitive
48077958	48117641	10265361	10304923	Scaffold_109	2	GL896928.1	unique
49931031	49971579	12111544	12151993	Scaffold_109	2	GL896928.1	unique
226471937	226514463	1638656	1680957	Scaffold_109	2	GL896929.1	unique
226735234	226782020	1904932	1951841	Scaffold_109	2	GL896929.1	unique
229896066	229937528	5032475	5074038	Scaffold_109	2	GL896929.1	unique
232726759	232771741	7848100	7893099	Scaffold_109	2	GL896929.1	unique
233685669	233733983	8812243	8860585	Scaffold_109	2	GL896929.1	unique
233969420	234007431	9088295	9126248	Scaffold_109	2	GL896929.1	unique
234440130	234483972	9572955	9616566	Scaffold_109	2	GL896929.1	unique
235175658	235213058	10304840	10342203	Scaffold_109	2	GL896929.1	unique
235647772	235691522	10777619	10821187	Scaffold_109	2	GL896929.1	unique
236341494	236395898	11472738	11527083	Scaffold_109	2	GL896929.1	unique
236396059	236441534	11527068	11572551	Scaffold_109	2	GL896929.1	unique
236628089	236668975	11759297	11799943	Scaffold_109	2	GL896929.1	unique
236709486	236747585	11840024	11878240	Scaffold_109	2	GL896929.1	unique
236840020	236893524	11972119	12025530	Scaffold_109	2	GL896929.1	unique
237390592	237431635	12524276	12565250	Scaffold_109	2	GL896929.1	unique
73803368	73847819	3026147	3070467	Scaffold_109	2	GL896933.1	unique
73988088	74031567	3211237	3254790	Scaffold_109	2	GL896933.1	unique
74069350	74106924	3302408	3339896	Scaffold_109	2	GL896933.1	unique
74128612	74174012	3359867	3405206	Scaffold_109	2	GL896933.1	unique
74209567	74250404	3440917	3481674	Scaffold_109	2	GL896933.1	unique
76198029	76236908	5519761	5558847	Scaffold_109	2	GL896933.1	unique
76871793	76909812	6176810	6214724	Scaffold_109	2	GL896933.1	unique
80296974	80335388	9486307	9524614	Scaffold_109	2	GL896933.1	unique
82007111	82050710	11174059	11217418	Scaffold_109	2	GL896933.1	unique
82907285	82953964	12073213	12119863	Scaffold_109	2	GL896933.1	unique
83989897	84028699	13149276	13187973	Scaffold_109	2	GL896933.1	unique
62363146	62410407	1583409	1630550	Scaffold_109	2	GL896961.1	unique
64705658	64743494	3919623	3957484	Scaffold_109	2	GL896961.1	unique
68793749	68837324	8081255	8124672	Scaffold_109	2	GL896961.1	unique
69206631	69249901	8486339	8529554	Scaffold_109	2	GL896961.1	unique
53381979	53420147	505586	543757	Scaffold_109	2	GL896990.1	unique
56345522	56394478	3439247	3488059	Scaffold_109	2	GL896990.1	unique
219874738	219930685	2476558	2532528	Scaffold_109	2	GL896997.1	unique
223094366	223133008	5707038	5745670	Scaffold_109	2	GL896997.1	unique
223443331	223480749	6054941	6092540	Scaffold_109	2	GL896997.1	unique
223662210	223701965	6272316	6311909	Scaffold_109	2	GL896997.1	unique
190360976	190398521	2705356	2742795	Scaffold_109	2	GL897009.1	unique
191428250	191469273	3775991	3816752	Scaffold_109	2	GL897009.1	unique
191629889	191688318	3977474	4035837	Scaffold_109	2	GL897009.1	unique
191961644	192001725	4306818	4346878	Scaffold_109	2	GL897009.1	unique
192129154	192187164	4472915	4530931	Scaffold_109	2	GL897009.1	unique
192188901	192246722	4531897	4589680	Scaffold_109	2	GL897009.1	unique
192979397	193024054	5313211	5357951	Scaffold_109	2	GL897009.1	unique
193100595	193139156	5428358	5466822	Scaffold_109	2	GL897009.1	unique
194201478	194242902	6532420	6573714	Scaffold_109	2	GL897009.1	unique
175068984	175109257	1085466	1125793	Scaffold_109	2	GL897012.1	unique
175252171	175290749	1266803	1305338	Scaffold_109	2	GL897012.1	unique
176964889	177014581	2982725	3032472	Scaffold_109	2	GL897012.1	unique
178717592	178757815	4724115	4764166	Scaffold_109	2	GL897012.1	unique
196921755	196969268	2270564	2318005	Scaffold_109	2	GL897014.1	unique
198268121	198305744	3595398	3632787	Scaffold_109	2	GL897014.1	unique
199953944	199992369	5244320	5282713	Scaffold_109	2	GL897014.1	unique
200297933	200359445	5581265	5642658	Scaffold_109	2	GL897014.1	unique
1778438	1822809	1035885	1080642	Scaffold_109	2	GL897035.1	unique
1929304	1967939	1187336	1225488	Scaffold_109	2	GL897035.1	unique
2823969	2869255	2079993	2125354	Scaffold_109	2	GL897035.1	unique
3084934	3148823	2340957	2404807	Scaffold_109	2	GL897035.1	unique
4578590	4625712	3830575	3877412	Scaffold_109	2	GL897035.1	unique
184120671	184159177	980264	1018941	Scaffold_109	2	GL897046.1	unique
184159160	184212551	1019286	1072742	Scaffold_109	2	GL897046.1	unique
184869968	184911438	1709625	1750912	Scaffold_109	2	GL897046.1	unique
185110370	185162512	1949860	2001967	Scaffold_109	2	GL897046.1	unique
185283290	185322018	2122172	2160965	Scaffold_109	2	GL897046.1	unique
185544528	185596389	2383517	2435368	Scaffold_109	2	GL897046.1	unique
185702214	185743275	2541545	2582602	Scaffold_109	2	GL897046.1	unique
187515099	187555045	4337707	4377581	Scaffold_109	2	GL897046.1	unique
94797076	94850350	1435267	1488363	Scaffold_109	2	GL897048.1	unique
94856719	94917707	1495121	1555974	Scaffold_109	2	GL897048.1	unique
95141232	95187090	1778667	1824506	Scaffold_109	2	GL897048.1	unique
95814766	95852380	2384937	2422542	Scaffold_109	2	GL897048.1	unique
96241190	96307254	2806190	2872210	Scaffold_109	2	GL897048.1	unique
98390912	98436067	4888641	4933521	Scaffold_109	2	GL897048.1	unique
92711890	92750164	1860413	1898675	Scaffold_109	2	GL897145.1	unique
152169661	152232069	1133551	1195877	Scaffold_109	2	GL897153.1	unique
181438482	181486983	459202	507737	Scaffold_109	2	GL897156.1	unique
148239404	148276977	410530	448054	Scaffold_109	2	GL897173.1	unique
249663616	249703994	3218742	3258977	Scaffold_110	1	GL896898.1	unique
252104882	252158738	5623231	5677250	Scaffold_110	1	GL896898.1	unique
252587522	252653988	6093302	6159606	Scaffold_110	1	GL896898.1	unique
252678867	252719311	6184805	6225272	Scaffold_110	1	GL896898.1	unique
252796537	252837560	6301827	6342749	Scaffold_110	1	GL896898.1	unique
253418714	253485103	6919241	6985483	Scaffold_110	1	GL896898.1	unique
253834222	253880050	7340473	7386609	Scaffold_110	1	GL896898.1	unique
254451770	254493884	7947754	7989790	Scaffold_110	1	GL896898.1	unique
254607956	254647047	8101240	8140346	Scaffold_110	1	GL896898.1	unique
254767838	254836812	8260484	8329552	Scaffold_110	1	GL896898.1	unique
254986508	255047391	8479454	8540350	Scaffold_110	1	GL896898.1	unique
256226551	256302279	9459434	9535324	Scaffold_110	1	GL896898.1	unique
256413444	256461919	9639025	9687622	Scaffold_110	1	GL896898.1	unique
257117817	257166504	10334630	10383287	Scaffold_110	1	GL896898.1	unique
257412043	257452196	10626424	10666348	Scaffold_110	1	GL896898.1	unique
258175770	258215150	11364526	11404040	Scaffold_110	1	GL896898.1	unique
258362739	258409697	11548940	11595935	Scaffold_110	1	GL896898.1	unique
259718789	259764248	12897066	12942467	Scaffold_110	1	GL896898.1	unique
259790597	259837643	12968716	13015710	Scaffold_110	1	GL896898.1	unique
260133302	260174528	13313300	13354419	Scaffold_110	1	GL896898.1	unique
267460922	267501811	20658116	20698811	Scaffold_110	1	GL896898.1	unique
267513973	267559435	20710918	20756430	Scaffold_110	1	GL896898.1	unique
267573380	267617513	20770117	20814157	Scaffold_110	1	GL896898.1	unique
267717730	267760149	20914498	20956923	Scaffold_110	1	GL896898.1	unique
269189974	269229092	22369239	22408256	Scaffold_110	1	GL896898.1	unique
269515832	269561896	22696686	22742783	Scaffold_110	1	GL896898.1	unique
274815806	274869365	27939375	27992983	Scaffold_110	1	GL896898.1	unique
274916027	274954080	28038136	28076091	Scaffold_110	1	GL896898.1	unique
275078950	275168306	28199096	28288459	Scaffold_110	1	GL896898.1	unique
276959826	277009970	30068859	30118855	Scaffold_110	1	GL896898.1	unique
279909647	279954578	33032162	33077086	Scaffold_110	1	GL896898.1	unique
284710413	284755352	37778600	37823339	Scaffold_110	1	GL896898.1	unique
285900087	285944209	38989376	39033358	Scaffold_110	1	GL896898.1	unique
286499818	286546989	39579269	39626379	Scaffold_110	1	GL896898.1	unique
287280456	287343859	40351949	40415384	Scaffold_110	1	GL896898.1	unique
289680067	289728567	42737000	42785448	Scaffold_110	1	GL896898.1	unique
290052888	290094113	43111497	43152584	Scaffold_110	1	GL896898.1	unique
291823754	291864118	44855237	44895667	Scaffold_110	1	GL896898.1	unique
292411029	292469979	45440022	45498821	Scaffold_110	1	GL896898.1	unique
70140305	70179493	9085133	9124273	Scaffold_110	1	GL896902.1	unique
70354312	70393881	9304718	9344056	Scaffold_110	1	GL896902.1	unique
71026234	71069698	9985162	10028446	Scaffold_110	1	GL896902.1	unique
72934561	72980089	11870371	11915894	Scaffold_110	1	GL896902.1	unique
81920193	81958709	20863865	20902309	Scaffold_110	1	GL896902.1	unique
83628399	83666731	22612643	22650846	Scaffold_110	1	GL896902.1	unique
85246675	85287129	24220774	24261185	Scaffold_110	1	GL896902.1	unique
87347006	87410037	26317011	26379911	Scaffold_110	1	GL896902.1	unique
87450971	87488541	26420631	26458291	Scaffold_110	1	GL896902.1	unique
87548651	87605814	26519042	26576104	Scaffold_110	1	GL896902.1	unique
87809364	87860013	26790359	26840871	Scaffold_110	1	GL896902.1	unique
88836137	88911384	27816250	27891546	Scaffold_110	1	GL896902.1	unique
88977742	89019531	27957219	27998879	Scaffold_110	1	GL896902.1	unique
91114996	91176075	30139564	30200616	Scaffold_110	1	GL896902.1	unique
91830223	91879270	30865007	30914058	Scaffold_110	1	GL896902.1	unique
92023082	92092265	31055518	31124527	Scaffold_110	1	GL896902.1	unique
228705880	228743846	4146749	4184527	Scaffold_110	1	GL896911.1	unique
239453627	239503106	14761050	14810577	Scaffold_110	1	GL896911.1	unique
241340381	241391154	16620588	16671136	Scaffold_110	1	GL896911.1	unique
242500402	242541287	17752875	17793640	Scaffold_110	1	GL896911.1	unique
243601710	243639654	18870321	18908060	Scaffold_110	1	GL896911.1	unique
244831867	244873559	20132078	20173817	Scaffold_110	1	GL896911.1	unique
245221563	245259641	20519280	20557428	Scaffold_110	1	GL896911.1	unique
54848474	54892181	7440956	7484616	Scaffold_110	1	GL896934.1	unique
55072076	55111013	7655628	7694452	Scaffold_110	1	GL896934.1	unique
57305574	57343061	9865871	9903354	Scaffold_110	1	GL896934.1	unique
58598369	58646805	11152202	11200509	Scaffold_110	1	GL896934.1	unique
14897518	14942561	1348547	1393679	Scaffold_110	1	GL896937.1	unique
21806626	21848100	8220276	8261818	Scaffold_110	1	GL896937.1	unique
23579106	23627402	9978604	10027001	Scaffold_110	1	GL896937.1	unique
23882954	23920571	10283911	10321602	Scaffold_110	1	GL896937.1	unique
25884769	25924224	12274119	12313369	Scaffold_110	1	GL896937.1	unique
124968383	125016775	486414	534818	Scaffold_110	1	GL896938.1	unique
129012470	129053012	4473992	4514689	Scaffold_110	1	GL896938.1	unique
135225653	135263016	10712644	10750095	Scaffold_110	1	GL896938.1	unique
135790575	135828644	11275747	11314015	Scaffold_110	1	GL896938.1	unique
137085086	137139050	12550475	12604486	Scaffold_110	1	GL896938.1	unique
166335822	166373305	308185	345620	Scaffold_110	1	GL896966.1	unique
203971384	204021267	2386493	2436307	Scaffold_110	1	GL896967.1	unique
307984824	308032956	6424769	6472887	Scaffold_110	1	GL896975.1	unique
309228955	309266430	7675152	7712718	Scaffold_110	1	GL896975.1	unique
309643352	309693175	8080052	8129957	Scaffold_110	1	GL896975.1	unique
310022360	310066355	8454076	8498263	Scaffold_110	1	GL896975.1	unique
138870496	138911881	1194597	1235991	Scaffold_110	1	GL896976.1	unique
139186158	139227264	1510256	1551277	Scaffold_110	1	GL896976.1	unique
141559243	141601486	3823722	3866095	Scaffold_110	1	GL896976.1	unique
178144617	178185316	462651	503380	Scaffold_110	1	GL896977.1	unique
181127950	181166993	3409583	3448344	Scaffold_110	1	GL896977.1	unique
184686709	184724165	6972376	7009840	Scaffold_110	1	GL896977.1	unique
218246293	218286260	797531	837261	Scaffold_110	1	GL897005.1	unique
220168847	220222942	2695495	2749571	Scaffold_110	1	GL897005.1	unique
211545662	211587858	574341	616460	Scaffold_110	1	GL897022.1	unique
214743986	214793095	3769927	3818960	Scaffold_110	1	GL897022.1	unique
39320040	39363825	2562073	2605949	Scaffold_110	1	GL897023.1	unique
42125894	42178570	5355718	5408517	Scaffold_110	1	GL897023.1	unique
32602316	32641022	3649988	3688623	Scaffold_110	1	GL897026.1	unique
311676447	311715374	971712	1010470	Scaffold_110	1	GL897032.1	unique
312296173	312334340	1575002	1613143	Scaffold_110	1	GL897032.1	unique
116525676	116567415	2306146	2347794	Scaffold_110	1	GL897054.1	unique
118538527	118585890	4330399	4377773	Scaffold_110	1	GL897054.1	unique
7075471	7123414	1215947	1263889	Scaffold_110	1	GL897057.1	unique
7697383	7736563	1842943	1882107	Scaffold_110	1	GL897057.1	unique
7753853	7798222	1899741	1943929	Scaffold_110	1	GL897057.1	unique
9820042	9860376	3950961	3991150	Scaffold_110	1	GL897057.1	unique
10399481	10437269	4525442	4563299	Scaffold_110	1	GL897057.1	unique
96991087	97044141	1234807	1287800	Scaffold_110	1	GL897064.1	unique
97620527	97662932	1857109	1899549	Scaffold_110	1	GL897064.1	unique
102438291	102477190	1903327	1942021	Scaffold_110	1	GL897071.1	unique
106886416	106924790	1767108	1805386	Scaffold_110	1	GL897116.1	unique
186985664	187032540	539197	586033	Scaffold_110	1	GL897168.1	unique
187401749	187447704	953540	999328	Scaffold_110	1	GL897168.1	unique
147879556	147919055	1403882	1443374	Scaffold_110	1	GL897184.1	unique
121784349	121827533	526637	569735	Scaffold_110	1	GL897273.1	unique

## Sheet: Otter-ASM_NN_V1
Reference = ASM_NN_V1	Query = mLutLut1.2
Ref_start	Ref_end	Query_start	Query_end	Ref (scaffold)	Ref (chr)	Query (scaffold)	Query (chr)	Tag
11872	51853	38664692	38704812	Scaffold_96	14	LR738420.1	18	unique
100718	136797	38754206	38790161	Scaffold_96	14	LR738420.1	18	unique
348886	400442	39007841	39059323	Scaffold_96	14	LR738420.1	18	unique
693827	737305	39354039	39397219	Scaffold_96	14	LR738420.1	18	unique
803015	843207	39466029	39506431	Scaffold_96	14	LR738420.1	18	unique
1094487	1162858	39757684	39826379	Scaffold_96	14	LR738420.1	18	unique
1163123	1202972	39826411	39866336	Scaffold_96	14	LR738420.1	18	unique
2126882	2164202	373269	410513	Scaffold_96	14	LR738420.1	18	unique
2528268	2576867	773477	822086	Scaffold_96	14	LR738420.1	18	unique
2899601	2931327	1157018	1188680	Scaffold_96	14	LR738420.1	18	unique
3656727	3730110	1915715	1989373	Scaffold_96	14	LR738420.1	18	unique
4901232	4937577	3180009	3216349	Scaffold_96	14	LR738420.1	18	unique
4992176	5036102	3268510	3312388	Scaffold_96	14	LR738420.1	18	unique
6297149	6328266	4586981	4618001	Scaffold_96	14	LR738420.1	18	unique
10301322	10333328	8611706	8643837	Scaffold_96	14	LR738420.1	18	unique
12597432	12630103	11033673	11066296	Scaffold_96	14	LR738420.1	18	unique
12702336	12733622	11146756	11177913	Scaffold_96	14	LR738420.1	18	unique
17292033	17324566	38602535	38570090	Scaffold_96	14	LR738420.1	18	unique
21670007	21732049	34203935	34141931	Scaffold_96	14	LR738420.1	18	unique
22588793	22621103	33287478	33254989	Scaffold_96	14	LR738420.1	18	unique
24389870	24432988	31509355	31466179	Scaffold_96	14	LR738420.1	18	unique
24439041	24473897	31460333	31425282	Scaffold_96	14	LR738420.1	18	unique
3131660	3166261	66957589	66922795	Scaffold_97	10	LR738417.1	15	unique
6532687	6581383	63528624	63479716	Scaffold_97	10	LR738417.1	15	unique
6800812	6835201	63246018	63211680	Scaffold_97	10	LR738417.1	15	unique
12328371	12377959	57389695	57340362	Scaffold_97	10	LR738417.1	15	unique
14737038	14768335	54951146	54919964	Scaffold_97	10	LR738417.1	15	unique
40789379	40822295	9995919	10028903	Scaffold_97	10	LR738417.1	15	unique
41157300	41192558	10361405	10396573	Scaffold_97	10	LR738417.1	15	unique
41549574	41586654	10756721	10793705	Scaffold_97	10	LR738417.1	15	unique
42988740	43033355	12236152	12280669	Scaffold_97	10	LR738417.1	15	unique
44896992	44935504	14164463	14202813	Scaffold_97	10	LR738417.1	15	unique
44998904	45051603	14265932	14318910	Scaffold_97	10	LR738417.1	15	unique
48478075	48512275	17770093	17804303	Scaffold_97	10	LR738417.1	15	unique
56563955	56597340	25945121	25978673	Scaffold_97	10	LR738417.1	15	unique
57294855	57333413	26701040	26739669	Scaffold_97	10	LR738417.1	15	unique
57428282	57463722	26829801	26865417	Scaffold_97	10	LR738417.1	15	unique
57605695	57654493	27007664	27056631	Scaffold_97	10	LR738417.1	15	unique
59555469	59592034	28943671	28980177	Scaffold_97	10	LR738417.1	15	unique
61040206	61076953	30441898	30478641	Scaffold_97	10	LR738417.1	15	unique
63599676	63630789	33867519	33898606	Scaffold_97	10	LR738417.1	15	unique
64934040	64997910	35263397	35327348	Scaffold_97	10	LR738417.1	15	unique
65069143	65106345	35398087	35435320	Scaffold_97	10	LR738417.1	15	unique
65944215	65984308	36317344	36357126	Scaffold_97	10	LR738417.1	15	unique
66977720	67009361	37362668	37394216	Scaffold_97	10	LR738417.1	15	unique
70117110	70163727	40562574	40609316	Scaffold_97	10	LR738417.1	15	unique
70214279	70257466	40659465	40702663	Scaffold_97	10	LR738417.1	15	unique
71953761	71998248	42376150	42420533	Scaffold_97	10	LR738417.1	15	unique
73280306	73327290	43703902	43750660	Scaffold_97	10	LR738417.1	15	unique
73450541	73483663	43872150	43905413	Scaffold_97	10	LR738417.1	15	unique
73590607	73630578	44013165	44053400	Scaffold_97	10	LR738417.1	15	unique
74353209	74385245	44784082	44816026	Scaffold_97	10	LR738417.1	15	unique
130196	164268	56351	90548	Scaffold_98	9	LR738415.1	13	unique
1016182	1059818	963419	1007126	Scaffold_98	9	LR738415.1	13	unique
1788004	1824895	1759523	1796650	Scaffold_98	9	LR738415.1	13	unique
3065856	3158412	3064973	3157636	Scaffold_98	9	LR738415.1	13	unique
3612112	3648489	3628822	3665428	Scaffold_98	9	LR738415.1	13	unique
4194119	4231114	4215559	4252642	Scaffold_98	9	LR738415.1	13	unique
4745321	4778608	4775592	4809132	Scaffold_98	9	LR738415.1	13	unique
5123609	5160264	5159166	5196058	Scaffold_98	9	LR738415.1	13	unique
6195329	6226829	6247921	6279491	Scaffold_98	9	LR738415.1	13	unique
6521656	6553525	6577070	6608929	Scaffold_98	9	LR738415.1	13	unique
6858691	6895749	6928377	6965550	Scaffold_98	9	LR738415.1	13	unique
8531542	8562646	8614969	8646194	Scaffold_98	9	LR738415.1	13	unique
10673340	10707154	10785669	10819536	Scaffold_98	9	LR738415.1	13	unique
10921280	10958407	11037820	11074964	Scaffold_98	9	LR738415.1	13	unique
11069097	11111740	11187167	11229915	Scaffold_98	9	LR738415.1	13	unique
11219342	11256273	11340819	11377683	Scaffold_98	9	LR738415.1	13	unique
11256273	11290131	11377799	11411868	Scaffold_98	9	LR738415.1	13	unique
13894185	13926994	14079109	14111867	Scaffold_98	9	LR738415.1	13	unique
14100561	14138122	14292028	14329691	Scaffold_98	9	LR738415.1	13	unique
14148755	14196752	14339864	14388057	Scaffold_98	9	LR738415.1	13	unique
17497454	17538329	17761018	17801915	Scaffold_98	9	LR738415.1	13	unique
17660974	17693285	17925216	17957680	Scaffold_98	9	LR738415.1	13	unique
25271942	25303212	25655105	25686415	Scaffold_98	9	LR738415.1	13	unique
25810119	25842106	26191166	26223072	Scaffold_98	9	LR738415.1	13	unique
34561298	34596513	35091186	35126524	Scaffold_98	9	LR738415.1	13	unique
36824028	36858763	37320262	37354990	Scaffold_98	9	LR738415.1	13	unique
46344220	46377206	46969225	47002289	Scaffold_98	9	LR738415.1	13	unique
52081413	52160946	52817559	52897174	Scaffold_98	9	LR738415.1	13	unique
52352446	52391034	53088070	53126692	Scaffold_98	9	LR738415.1	13	unique
53864338	53899461	54595642	54630882	Scaffold_98	9	LR738415.1	13	unique
59868639	59911127	60611787	60654366	Scaffold_98	9	LR738415.1	13	unique
76457344	76506628	69216745	69265977	Scaffold_98	9	LR738415.1	13	unique
88403776	88435242	81536899	81568325	Scaffold_98	9	LR738415.1	13	unique
89880676	89912607	83054292	83086157	Scaffold_98	9	LR738415.1	13	unique
93725979	93759557	86952050	86985554	Scaffold_98	9	LR738415.1	13	unique
98518790	98550867	91747410	91779619	Scaffold_98	9	LR738415.1	13	unique
100196322	100231870	93399587	93435481	Scaffold_98	9	LR738415.1	13	unique
1233511	1290604	1345440	1288035	Scaffold_99	X	LR738421.1	X	unique
4577501	4611120	5487259	5453793	Scaffold_99	X	LR738421.1	X	unique
5414667	5474062	4630393	4570642	Scaffold_99	X	LR738421.1	X	unique
5514851	5554212	4530425	4491068	Scaffold_99	X	LR738421.1	X	unique
11823237	11854865	12012871	12044944	Scaffold_99	X	LR738421.1	X	unique
16700159	16733977	17011545	17045240	Scaffold_99	X	LR738421.1	X	unique
17140253	17175022	17458872	17493684	Scaffold_99	X	LR738421.1	X	unique
36872379	36918663	34792267	34838763	Scaffold_99	X	LR738421.1	X	unique
46937908	46969543	43480062	43511664	Scaffold_99	X	LR738421.1	X	unique
70174984	70211634	48733087	48769869	Scaffold_99	X	LR738421.1	X	unique
70283213	70314618	48842405	48873981	Scaffold_99	X	LR738421.1	X	unique
72832508	72869893	51400816	51438209	Scaffold_99	X	LR738421.1	X	unique
88869939	88921269	56657746	56709240	Scaffold_99	X	LR738421.1	X	unique
96471580	96517616	64243989	64289991	Scaffold_99	X	LR738421.1	X	unique
96770826	96813683	64542096	64585054	Scaffold_99	X	LR738421.1	X	unique
97122697	97161459	64891388	64930088	Scaffold_99	X	LR738421.1	X	unique
111324983	111364081	79072815	79111969	Scaffold_99	X	LR738421.1	X	unique
118063494	118096649	85894662	85927806	Scaffold_99	X	LR738421.1	X	unique
118181506	118215651	86013605	86047844	Scaffold_99	X	LR738421.1	X	unique
124093115	124123982	91921906	91952920	Scaffold_99	X	LR738421.1	X	unique
130318772	130349837	98291863	98323207	Scaffold_99	X	LR738421.1	X	unique
131039643	131073882	99034360	99068570	Scaffold_99	X	LR738421.1	X	unique
131288441	131323850	99288651	99324421	Scaffold_99	X	LR738421.1	X	unique
1466211	1497019	1438514	1469488	Scaffold_100	8	LR738411.1	9	unique
2593352	2627708	2587265	2621459	Scaffold_100	8	LR738411.1	9	unique
2711237	2758074	2706394	2753316	Scaffold_100	8	LR738411.1	9	unique
4032401	4067409	4061735	4096774	Scaffold_100	8	LR738411.1	9	unique
4135446	4176926	4164819	4206463	Scaffold_100	8	LR738411.1	9	unique
4224138	4261796	4255633	4293338	Scaffold_100	8	LR738411.1	9	unique
4262239	4311133	4293826	4342804	Scaffold_100	8	LR738411.1	9	unique
4381039	4442870	4414248	4476251	Scaffold_100	8	LR738411.1	9	unique
4617819	4651889	4650119	4684271	Scaffold_100	8	LR738411.1	9	unique
5558492	5601725	5587598	5631056	Scaffold_100	8	LR738411.1	9	unique
5697179	5730478	5721683	5755119	Scaffold_100	8	LR738411.1	9	unique
7964465	8015541	8081710	8132781	Scaffold_100	8	LR738411.1	9	unique
8602691	8644651	8720706	8762608	Scaffold_100	8	LR738411.1	9	unique
10571741	10637583	10702204	10768027	Scaffold_100	8	LR738411.1	9	unique
10739906	10776374	10871699	10908191	Scaffold_100	8	LR738411.1	9	unique
10874346	10911318	11006100	11043177	Scaffold_100	8	LR738411.1	9	unique
12180495	12220148	12322606	12362449	Scaffold_100	8	LR738411.1	9	unique
15312772	15348143	15453849	15489301	Scaffold_100	8	LR738411.1	9	unique
18803973	18839930	18966329	19002101	Scaffold_100	8	LR738411.1	9	unique
21427191	21458308	21623095	21654252	Scaffold_100	8	LR738411.1	9	unique
22524706	22571281	22710856	22757627	Scaffold_100	8	LR738411.1	9	unique
25616506	25658485	25783921	25825929	Scaffold_100	8	LR738411.1	9	unique
27322984	27357175	27447625	27481779	Scaffold_100	8	LR738411.1	9	unique
28324838	28356526	28439486	28471259	Scaffold_100	8	LR738411.1	9	unique
28395916	28440957	28509803	28554976	Scaffold_100	8	LR738411.1	9	unique
28613684	28654156	28731281	28771890	Scaffold_100	8	LR738411.1	9	unique
45122592	45153787	45384562	45415872	Scaffold_100	8	LR738411.1	9	unique
47751533	47786276	48261801	48296750	Scaffold_100	8	LR738411.1	9	unique
48385793	48418337	48841620	48874140	Scaffold_100	8	LR738411.1	9	unique
52866544	52918594	67412599	67360352	Scaffold_100	8	LR738411.1	9	unique
54476797	54512437	65777421	65741733	Scaffold_100	8	LR738411.1	9	unique
55733566	55768917	64522231	64486928	Scaffold_100	8	LR738411.1	9	unique
57982180	58013285	62250060	62219145	Scaffold_100	8	LR738411.1	9	unique
61681216	61726037	58547504	58502716	Scaffold_100	8	LR738411.1	9	unique
61908240	61939976	58321680	58289995	Scaffold_100	8	LR738411.1	9	unique
62083609	62123093	58144989	58105550	Scaffold_100	8	LR738411.1	9	unique
66076818	66108621	54172634	54140729	Scaffold_100	8	LR738411.1	9	unique
66360331	66402552	53904735	53862289	Scaffold_100	8	LR738411.1	9	unique
81220255	81296815	80168938	80245471	Scaffold_100	8	LR738411.1	9	unique
82334404	82372289	81283603	81321414	Scaffold_100	8	LR738411.1	9	unique
82759623	82794315	81714976	81749607	Scaffold_100	8	LR738411.1	9	unique
86220459	86263186	85123287	85165905	Scaffold_100	8	LR738411.1	9	unique
88189078	88229892	87113786	87154553	Scaffold_100	8	LR738411.1	9	unique
88324653	88375094	87251132	87301502	Scaffold_100	8	LR738411.1	9	unique
88582990	88616488	87499281	87532783	Scaffold_100	8	LR738411.1	9	unique
91834668	91866618	90715142	90747092	Scaffold_100	8	LR738411.1	9	unique
92448266	92503074	91326066	91380840	Scaffold_100	8	LR738411.1	9	unique
92668236	92699270	91547215	91578103	Scaffold_100	8	LR738411.1	9	unique
93727813	93760267	92694772	92727207	Scaffold_100	8	LR738411.1	9	unique
94818291	94851192	93800686	93833677	Scaffold_100	8	LR738411.1	9	unique
106618755	106706652	105875702	105963692	Scaffold_100	8	LR738411.1	9	unique
107968010	108010787	107237551	107280460	Scaffold_100	8	LR738411.1	9	unique
119477878	119510522	118953894	118986579	Scaffold_100	8	LR738411.1	9	unique
119649036	119690164	119123874	119165001	Scaffold_100	8	LR738411.1	9	unique
119857760	119889248	119321261	119352716	Scaffold_100	8	LR738411.1	9	unique
119898564	119938038	119363204	119402767	Scaffold_100	8	LR738411.1	9	unique
121290765	121328683	120785695	120823630	Scaffold_100	8	LR738411.1	9	unique
121817530	121852081	121308920	121343531	Scaffold_100	8	LR738411.1	9	unique
122005187	122041331	121500741	121536885	Scaffold_100	8	LR738411.1	9	unique
123170816	123206995	122657954	122694266	Scaffold_100	8	LR738411.1	9	unique
123508215	123553193	123001671	123046523	Scaffold_100	8	LR738411.1	9	unique
123697500	123743253	123193017	123239040	Scaffold_100	8	LR738411.1	9	unique
124838429	124869701	124360090	124391276	Scaffold_100	8	LR738411.1	9	unique
126141516	126177945	125668684	125705121	Scaffold_100	8	LR738411.1	9	unique
132554828	132614946	132232666	132292628	Scaffold_100	8	LR738411.1	9	unique
132762273	132813062	132438725	132489604	Scaffold_100	8	LR738411.1	9	unique
135076135	135112990	134841643	134878541	Scaffold_100	8	LR738411.1	9	unique
135175119	135206961	134944313	134976264	Scaffold_100	8	LR738411.1	9	unique
135853784	135891947	135625659	135664028	Scaffold_100	8	LR738411.1	9	unique
136506442	136545503	136295842	136335065	Scaffold_100	8	LR738411.1	9	unique
137906218	137941271	137724125	137759240	Scaffold_100	8	LR738411.1	9	unique
138359529	138403304	138193106	138237030	Scaffold_100	8	LR738411.1	9	unique
565210	604537	528551	568348	Scaffold_101	12	LR738410.1	8	unique
1745671	1792674	1784910	1832263	Scaffold_101	12	LR738410.1	8	unique
1871038	1913847	1915301	1958703	Scaffold_101	12	LR738410.1	8	unique
2814003	2846754	2879110	2911915	Scaffold_101	12	LR738410.1	8	unique
3507539	3544405	3555301	3591988	Scaffold_101	12	LR738410.1	8	unique
4831092	4863290	4870149	4902249	Scaffold_101	12	LR738410.1	8	unique
5201021	5253875	5240770	5293641	Scaffold_101	12	LR738410.1	8	unique
5672436	5706451	5720070	5754086	Scaffold_101	12	LR738410.1	8	unique
6520287	6553354	6505651	6538833	Scaffold_101	12	LR738410.1	8	unique
9541457	9572915	9505185	9536799	Scaffold_101	12	LR738410.1	8	unique
9817885	9852655	9774009	9808779	Scaffold_101	12	LR738410.1	8	unique
10140615	10176267	10096512	10132382	Scaffold_101	12	LR738410.1	8	unique
10430808	10468200	10387497	10424873	Scaffold_101	12	LR738410.1	8	unique
10800085	10843617	10753171	10796835	Scaffold_101	12	LR738410.1	8	unique
11197810	11229490	11149553	11181314	Scaffold_101	12	LR738410.1	8	unique
11838625	11871984	11788928	11822305	Scaffold_101	12	LR738410.1	8	unique
12027247	12062959	11974817	12010497	Scaffold_101	12	LR738410.1	8	unique
13830411	13863960	13829468	13862905	Scaffold_101	12	LR738410.1	8	unique
15418543	15452123	15409074	15442616	Scaffold_101	12	LR738410.1	8	unique
16038736	16072941	16046661	16080799	Scaffold_101	12	LR738410.1	8	unique
16325077	16358890	16356013	16389823	Scaffold_101	12	LR738410.1	8	unique
24722972	24754506	24921425	24952856	Scaffold_101	12	LR738410.1	8	unique
29848614	29892075	30113548	30157055	Scaffold_101	12	LR738410.1	8	unique
33956625	33999309	34264106	34306741	Scaffold_101	12	LR738410.1	8	unique
36488287	36520528	36501699	36534035	Scaffold_101	12	LR738410.1	8	unique
49493131	49524616	49555554	49587071	Scaffold_101	12	LR738410.1	8	unique
57088353	57122006	57043742	57077431	Scaffold_101	12	LR738410.1	8	unique
68765069	68796991	68806347	68838276	Scaffold_101	12	LR738410.1	8	unique
71793071	71829312	71911682	71948073	Scaffold_101	12	LR738410.1	8	unique
78359527	78402468	78533822	78576724	Scaffold_101	12	LR738410.1	8	unique
84183894	84220140	84396125	84432577	Scaffold_101	12	LR738410.1	8	unique
85840078	85872627	85998976	86031687	Scaffold_101	12	LR738410.1	8	unique
86289022	86329193	86446546	86486760	Scaffold_101	12	LR738410.1	8	unique
87751536	87784819	87922724	87956065	Scaffold_101	12	LR738410.1	8	unique
88304208	88335735	88473649	88505183	Scaffold_101	12	LR738410.1	8	unique
88425309	88459674	88576205	88610565	Scaffold_101	12	LR738410.1	8	unique
88682241	88719149	88827208	88863865	Scaffold_101	12	LR738410.1	8	unique
99642055	99762136	89931593	89811470	Scaffold_101	12	LR738410.1	8	unique
101164860	101210422	94079591	94125233	Scaffold_101	12	LR738410.1	8	unique
102821155	102852162	103255092	103286022	Scaffold_101	12	LR738410.1	8	unique
103591875	103625056	103968449	104001608	Scaffold_101	12	LR738410.1	8	unique
104728238	104761107	105124014	105157077	Scaffold_101	12	LR738410.1	8	unique
104728238	104761107	105186230	105219241	Scaffold_101	12	LR738410.1	8	unique
105068703	105106052	105521984	105559321	Scaffold_101	12	LR738410.1	8	unique
105125335	105158173	105578228	105611093	Scaffold_101	12	LR738410.1	8	unique
105182581	105215950	105634993	105668535	Scaffold_101	12	LR738410.1	8	unique
105244064	105277163	105695209	105728542	Scaffold_101	12	LR738410.1	8	unique
107391778	107440391	107859770	107908568	Scaffold_101	12	LR738410.1	8	unique
108096903	108143584	108584509	108631375	Scaffold_101	12	LR738410.1	8	unique
116455518	116494922	114346753	114386209	Scaffold_101	12	LR738410.1	8	unique
120817144	120858092	118644001	118685098	Scaffold_101	12	LR738410.1	8	unique
128730307	128761633	126234702	126266023	Scaffold_101	12	LR738410.1	8	unique
133092561	133124459	130901540	130869482	Scaffold_101	12	LR738410.1	8	unique
138364460	138416541	134644209	134696486	Scaffold_101	12	LR738410.1	8	unique
141395012	141434350	137730729	137770070	Scaffold_101	12	LR738410.1	8	unique
144817221	144857167	141267574	141307518	Scaffold_101	12	LR738410.1	8	unique
145878758	145921975	142377253	142420392	Scaffold_101	12	LR738410.1	8	unique
4266774	4303955	5245815	5282963	Scaffold_102	13	LR738409.1	7	unique
4472873	4508640	5453746	5489674	Scaffold_102	13	LR738409.1	7	unique
4982599	5027247	5964581	6009461	Scaffold_102	13	LR738409.1	7	unique
5070448	5102635	6052401	6084530	Scaffold_102	13	LR738409.1	7	unique
6133202	6192424	7121404	7180636	Scaffold_102	13	LR738409.1	7	unique
7957516	7988826	9029705	9061195	Scaffold_102	13	LR738409.1	7	unique
15245281	15276795	16331760	16363292	Scaffold_102	13	LR738409.1	7	unique
17201420	17236823	18317673	18353106	Scaffold_102	13	LR738409.1	7	unique
25009130	25049007	26313377	26353183	Scaffold_102	13	LR738409.1	7	unique
27170630	27223435	28515155	28567882	Scaffold_102	13	LR738409.1	7	unique
29194048	29225743	30543788	30575576	Scaffold_102	13	LR738409.1	7	unique
29238156	29270963	30588628	30621444	Scaffold_102	13	LR738409.1	7	unique
29270962	29302741	30621756	30653554	Scaffold_102	13	LR738409.1	7	unique
29429601	29460498	30780826	30811728	Scaffold_102	13	LR738409.1	7	unique
30318232	30359968	31720026	31761799	Scaffold_102	13	LR738409.1	7	unique
30651213	30688396	32058492	32095761	Scaffold_102	13	LR738409.1	7	unique
31364970	31402350	32762835	32800242	Scaffold_102	13	LR738409.1	7	unique
31498869	31532302	32897866	32931271	Scaffold_102	13	LR738409.1	7	unique
36073129	36107139	37468927	37502966	Scaffold_102	13	LR738409.1	7	unique
44840644	44881122	46375276	46415844	Scaffold_102	13	LR738409.1	7	unique
61182207	61222641	63013829	63054466	Scaffold_102	13	LR738409.1	7	unique
64090213	64127818	65898937	65936552	Scaffold_102	13	LR738409.1	7	unique
64719738	64756179	66551652	66588042	Scaffold_102	13	LR738409.1	7	unique
67572754	67610422	69455875	69493692	Scaffold_102	13	LR738409.1	7	unique
67626377	67657612	69507516	69538790	Scaffold_102	13	LR738409.1	7	unique
68201206	68251130	70067185	70116944	Scaffold_102	13	LR738409.1	7	unique
72545481	72582114	74543135	74579751	Scaffold_102	13	LR738409.1	7	unique
72825157	72865537	74829707	74870074	Scaffold_102	13	LR738409.1	7	unique
73223580	73257244	75226853	75260678	Scaffold_102	13	LR738409.1	7	unique
75601123	75632895	77667120	77698878	Scaffold_102	13	LR738409.1	7	unique
80163525	80201811	82218259	82256710	Scaffold_102	13	LR738409.1	7	unique
82780323	82811683	84853578	84885052	Scaffold_102	13	LR738409.1	7	unique
86795404	86834096	88817253	88855879	Scaffold_102	13	LR738409.1	7	unique
90143804	90178716	92133734	92168606	Scaffold_102	13	LR738409.1	7	unique
90999698	91042936	93018495	93061780	Scaffold_102	13	LR738409.1	7	unique
96929824	96965929	98535764	98571857	Scaffold_102	13	LR738409.1	7	unique
98325010	98363717	99900539	99939326	Scaffold_102	13	LR738409.1	7	unique
99130247	99177370	100705231	100752267	Scaffold_102	13	LR738409.1	7	unique
102479438	102521574	107424106	107381997	Scaffold_102	13	LR738409.1	7	unique
102609597	102641585	107293489	107261561	Scaffold_102	13	LR738409.1	7	unique
102879266	102913322	107022925	106988888	Scaffold_102	13	LR738409.1	7	unique
102966231	102998944	106938462	106905987	Scaffold_102	13	LR738409.1	7	unique
103671092	103703087	106221226	106189058	Scaffold_102	13	LR738409.1	7	unique
104039262	104073659	105855629	105821041	Scaffold_102	13	LR738409.1	7	unique
104190496	104227677	105696133	105658878	Scaffold_102	13	LR738409.1	7	unique
113441108	113472126	115050118	115081223	Scaffold_102	13	LR738409.1	7	unique
113570493	113616532	115180954	115227013	Scaffold_102	13	LR738409.1	7	unique
113956236	113990168	115565722	115599796	Scaffold_102	13	LR738409.1	7	unique
114113531	114149483	115723915	115760080	Scaffold_102	13	LR738409.1	7	unique
116595312	116632761	118179290	118216691	Scaffold_102	13	LR738409.1	7	unique
116947732	116994391	118529582	118576248	Scaffold_102	13	LR738409.1	7	unique
117724643	117775114	119407323	119457966	Scaffold_102	13	LR738409.1	7	unique
118255060	118291481	119943617	119980035	Scaffold_102	13	LR738409.1	7	unique
131408869	131449010	127576588	127616851	Scaffold_102	13	LR738409.1	7	unique
132273389	132306383	128466840	128499919	Scaffold_102	13	LR738409.1	7	unique
133528365	133567559	129800726	129839984	Scaffold_102	13	LR738409.1	7	unique
137910295	137946605	134226724	134263136	Scaffold_102	13	LR738409.1	7	unique
138067043	138144012	134381534	134458720	Scaffold_102	13	LR738409.1	7	unique
138402930	138442161	134719270	134758569	Scaffold_102	13	LR738409.1	7	unique
143366602	143397624	139809495	139840555	Scaffold_102	13	LR738409.1	7	unique
144829970	144867020	141304555	141341653	Scaffold_102	13	LR738409.1	7	unique
145329033	145363101	141806465	141840588	Scaffold_102	13	LR738409.1	7	unique
145586794	145624732	142067975	142105826	Scaffold_102	13	LR738409.1	7	unique
148973235	149008645	145466862	145502287	Scaffold_102	13	LR738409.1	7	unique
149745304	149786056	146244819	146285994	Scaffold_102	13	LR738409.1	7	unique
149996838	150038960	146509144	146551504	Scaffold_102	13	LR738409.1	7	unique
151470981	151502837	148021014	148053091	Scaffold_102	13	LR738409.1	7	unique
94967100	95002913	127943852	127979610	Scaffold_103	5	LR738405.1	3	unique
97254344	97296401	130171501	130213620	Scaffold_103	5	LR738405.1	3	unique
97684421	97715793	130609841	130641416	Scaffold_103	5	LR738405.1	3	unique
103091819	103127866	136084423	136120481	Scaffold_103	5	LR738405.1	3	unique
110334058	110368211	143890451	143924697	Scaffold_103	5	LR738405.1	3	unique
119074753	119113308	152696295	152734752	Scaffold_103	5	LR738405.1	3	unique
131221432	131255230	164935244	164969046	Scaffold_103	5	LR738405.1	3	unique
133798311	133831010	167516524	167549228	Scaffold_103	5	LR738405.1	3	unique
137980816	138013651	171731324	171764000	Scaffold_103	5	LR738405.1	3	unique
153395151	153429121	187340779	187374881	Scaffold_103	5	LR738405.1	3	unique
153626726	153659796	187575059	187608103	Scaffold_103	5	LR738405.1	3	unique
153859056	153905667	187812709	187859152	Scaffold_103	5	LR738405.1	3	unique
156050784	156096467	190006377	190052221	Scaffold_103	5	LR738405.1	3	unique
162009130	162045059	196037915	196073830	Scaffold_103	5	LR738405.1	3	unique
163503395	163535221	197572959	197604933	Scaffold_103	5	LR738405.1	3	unique
165514866	165564217	199618346	199667789	Scaffold_103	5	LR738405.1	3	unique
165770679	165815410	199874233	199919086	Scaffold_103	5	LR738405.1	3	unique
166331830	166367571	200439234	200475293	Scaffold_103	5	LR738405.1	3	unique
837979	872037	60737069	60702673	Scaffold_103	5	LR738418.1	16	unique
1471404	1503365	59892463	59924736	Scaffold_103	5	LR738418.1	16	unique
1713536	1745168	60130032	60161794	Scaffold_103	5	LR738418.1	16	unique
2325376	2377810	59226705	59174153	Scaffold_103	5	LR738418.1	16	unique
2542955	2591485	59002813	58954311	Scaffold_103	5	LR738418.1	16	unique
2927331	2961012	58610622	58576834	Scaffold_103	5	LR738418.1	16	unique
3030785	3071800	58506801	58465647	Scaffold_103	5	LR738418.1	16	unique
3350821	3390719	58178459	58138229	Scaffold_103	5	LR738418.1	16	unique
3398893	3431117	58125190	58092843	Scaffold_103	5	LR738418.1	16	unique
3609039	3640187	57915474	57883929	Scaffold_103	5	LR738418.1	16	unique
4586358	4621712	56928737	56893401	Scaffold_103	5	LR738418.1	16	unique
5151102	5183918	56369105	56336277	Scaffold_103	5	LR738418.1	16	unique
6204203	6269850	55328570	55263064	Scaffold_103	5	LR738418.1	16	unique
6692199	6742041	54822984	54773095	Scaffold_103	5	LR738418.1	16	unique
7131344	7177929	54384789	54338224	Scaffold_103	5	LR738418.1	16	unique
7235029	7266313	54280593	54249325	Scaffold_103	5	LR738418.1	16	unique
7327943	7379550	54187372	54135704	Scaffold_103	5	LR738418.1	16	unique
8112226	8144636	53395420	53363078	Scaffold_103	5	LR738418.1	16	unique
8211973	8246518	53294908	53260228	Scaffold_103	5	LR738418.1	16	unique
15064237	15108634	46317005	46272476	Scaffold_103	5	LR738418.1	16	unique
20290774	20322771	41198069	41166230	Scaffold_103	5	LR738418.1	16	unique
21724681	21757406	39824553	39791764	Scaffold_103	5	LR738418.1	16	unique
21883651	21922558	39664495	39625499	Scaffold_103	5	LR738418.1	16	unique
22096540	22131687	39452156	39416892	Scaffold_103	5	LR738418.1	16	unique
22368014	22399592	39183595	39152118	Scaffold_103	5	LR738418.1	16	unique
23115636	23167080	38434011	38382591	Scaffold_103	5	LR738418.1	16	unique
23237560	23275648	38310359	38271899	Scaffold_103	5	LR738418.1	16	unique
26171326	26215625	16285783	16330240	Scaffold_103	5	LR738418.1	16	unique
28763435	28796127	18872083	18904775	Scaffold_103	5	LR738418.1	16	unique
31599615	31632106	21719485	21751855	Scaffold_103	5	LR738418.1	16	unique
32679066	32725564	22857364	22903717	Scaffold_103	5	LR738418.1	16	unique
34778113	34812558	24970343	25004830	Scaffold_103	5	LR738418.1	16	unique
34848363	34879489	25040745	25071887	Scaffold_103	5	LR738418.1	16	unique
36098040	36148622	26297193	26348058	Scaffold_103	5	LR738418.1	16	unique
38894223	38936064	29068071	29110105	Scaffold_103	5	LR738418.1	16	unique
39872477	39905269	30048604	30081498	Scaffold_103	5	LR738418.1	16	unique
39974732	40008329	30150826	30184449	Scaffold_103	5	LR738418.1	16	unique
45290718	45353086	35490369	35552857	Scaffold_103	5	LR738418.1	16	unique
45648658	45679837	35852540	35883815	Scaffold_103	5	LR738418.1	16	unique
46099675	46139255	36303502	36343171	Scaffold_103	5	LR738418.1	16	unique
46182990	46214826	36388656	36420565	Scaffold_103	5	LR738418.1	16	unique
46820303	46924151	37042602	37146824	Scaffold_103	5	LR738418.1	16	unique
54830095	54860950	775111	806202	Scaffold_103	5	LR738418.1	16	unique
54931568	54968438	877593	914479	Scaffold_103	5	LR738418.1	16	unique
55770955	55818322	1719297	1766541	Scaffold_103	5	LR738418.1	16	unique
56284969	56319858	2238322	2273279	Scaffold_103	5	LR738418.1	16	unique
56577630	56619778	2534174	2576381	Scaffold_103	5	LR738418.1	16	unique
56819027	56864207	2784173	2829624	Scaffold_103	5	LR738418.1	16	unique
57680321	57712411	3645580	3677745	Scaffold_103	5	LR738418.1	16	unique
57838619	57882255	3798219	3841877	Scaffold_103	5	LR738418.1	16	unique
58417530	58453149	4395907	4431336	Scaffold_103	5	LR738418.1	16	unique
67191684	67224611	13725965	13692945	Scaffold_103	5	LR738418.1	16	unique
68975544	69006186	13103307	13134163	Scaffold_103	5	LR738418.1	16	unique
69009618	69041262	13137124	13168977	Scaffold_103	5	LR738418.1	16	unique
69956438	70000813	12086065	12041736	Scaffold_103	5	LR738418.1	16	unique
32910392	32942240	33357209	33388976	Scaffold_104	11	LR738404.1	2	unique
47966623	48007962	48713430	48754669	Scaffold_104	11	LR738404.1	2	unique
49245805	49280650	49985082	50019929	Scaffold_104	11	LR738404.1	2	unique
49598607	49670576	50338134	50409965	Scaffold_104	11	LR738404.1	2	unique
54952123	54986847	55838150	55872886	Scaffold_104	11	LR738404.1	2	unique
63972901	64007585	65076523	65111247	Scaffold_104	11	LR738404.1	2	unique
64234377	64268825	65329233	65363559	Scaffold_104	11	LR738404.1	2	unique
65377882	65411125	66497286	66530593	Scaffold_104	11	LR738404.1	2	unique
65411143	65451323	66530835	66570865	Scaffold_104	11	LR738404.1	2	unique
65634720	65668586	66752753	66786701	Scaffold_104	11	LR738404.1	2	unique
66059625	66109203	67178694	67228318	Scaffold_104	11	LR738404.1	2	unique
66227574	66259635	67348614	67380447	Scaffold_104	11	LR738404.1	2	unique
66324421	66366054	67447182	67489151	Scaffold_104	11	LR738404.1	2	unique
66983493	67015455	68127645	68159621	Scaffold_104	11	LR738404.1	2	unique
67580817	67615901	68726354	68761692	Scaffold_104	11	LR738404.1	2	unique
67762888	67795698	68904137	68936988	Scaffold_104	11	LR738404.1	2	unique
68642254	68673475	69767947	69799275	Scaffold_104	11	LR738404.1	2	unique
68713851	68745483	69837114	69868796	Scaffold_104	11	LR738404.1	2	unique
86617401	86648160	87928172	87959165	Scaffold_104	11	LR738404.1	2	unique
89749429	89785705	91048976	91085355	Scaffold_104	11	LR738404.1	2	unique
111353717	111384701	112761923	112792845	Scaffold_104	11	LR738404.1	2	unique
111619260	111653777	113032647	113067244	Scaffold_104	11	LR738404.1	2	unique
111881788	111920579	113299130	113338009	Scaffold_104	11	LR738404.1	2	unique
150165060	150196015	151371058	151402197	Scaffold_104	11	LR738404.1	2	unique
150323071	150354945	151534468	151566140	Scaffold_104	11	LR738404.1	2	unique
151048970	151083594	152279764	152314231	Scaffold_104	11	LR738404.1	2	unique
152525075	152558072	153742221	153775045	Scaffold_104	11	LR738404.1	2	unique
152798084	152834171	154004051	154040204	Scaffold_104	11	LR738404.1	2	unique
153057743	153095759	154273635	154311694	Scaffold_104	11	LR738404.1	2	unique
153629635	153672820	154848871	154892103	Scaffold_104	11	LR738404.1	2	unique
156687528	156723088	157852694	157888236	Scaffold_104	11	LR738404.1	2	unique
163992377	164031150	165059627	165098373	Scaffold_104	11	LR738404.1	2	unique
164125067	164157274	165190943	165223165	Scaffold_104	11	LR738404.1	2	unique
164261698	164305008	165327617	165370961	Scaffold_104	11	LR738404.1	2	unique
164641473	164679510	165723667	165761827	Scaffold_104	11	LR738404.1	2	unique
164736332	164767956	165818451	165850040	Scaffold_104	11	LR738404.1	2	unique
165029417	165061374	166109013	166141072	Scaffold_104	11	LR738404.1	2	unique
165079446	165115901	166159568	166196147	Scaffold_104	11	LR738404.1	2	unique
174256761	174294403	171565380	171603020	Scaffold_104	11	LR738404.1	2	unique
174350468	174381791	171656724	171688069	Scaffold_104	11	LR738404.1	2	unique
178310550	178344964	175589828	175624459	Scaffold_104	11	LR738404.1	2	unique
178532593	178567781	175809047	175844411	Scaffold_104	11	LR738404.1	2	unique
182835372	182867217	180236181	180268127	Scaffold_104	11	LR738404.1	2	unique
93310148	93342395	8274287	8242097	Scaffold_105	7	LR738412.1	10	unique
103326426	103360266	9599745	9633521	Scaffold_105	7	LR738412.1	10	unique
103854789	103888437	10124258	10158005	Scaffold_105	7	LR738412.1	10	unique
106323699	106371397	12633316	12681196	Scaffold_105	7	LR738412.1	10	unique
107271365	107303218	13573294	13605272	Scaffold_105	7	LR738412.1	10	unique
107549182	107609841	13849012	13909666	Scaffold_105	7	LR738412.1	10	unique
109162141	109204660	15443294	15485885	Scaffold_105	7	LR738412.1	10	unique
109293336	109325079	15576327	15607967	Scaffold_105	7	LR738412.1	10	unique
109378969	109428540	15661263	15710844	Scaffold_105	7	LR738412.1	10	unique
110648904	110696218	16935672	16983145	Scaffold_105	7	LR738412.1	10	unique
114344679	114384723	20654203	20694334	Scaffold_105	7	LR738412.1	10	unique
114425442	114456454	20735996	20767151	Scaffold_105	7	LR738412.1	10	unique
115426396	115466631	21744153	21784649	Scaffold_105	7	LR738412.1	10	unique
116230335	116276771	22559451	22606182	Scaffold_105	7	LR738412.1	10	unique
117774913	117809103	24071983	24106259	Scaffold_105	7	LR738412.1	10	unique
117824763	117878437	24121952	24175782	Scaffold_105	7	LR738412.1	10	unique
117967017	118001742	24265708	24300499	Scaffold_105	7	LR738412.1	10	unique
120954708	120996259	27266820	27308463	Scaffold_105	7	LR738412.1	10	unique
121153499	121189801	27470452	27506501	Scaffold_105	7	LR738412.1	10	unique
122677352	122752943	29056859	29132326	Scaffold_105	7	LR738412.1	10	unique
129383783	129426203	36087143	36129565	Scaffold_105	7	LR738412.1	10	unique
129430174	129461966	36133488	36165367	Scaffold_105	7	LR738412.1	10	unique
129502630	129540429	36206233	36243960	Scaffold_105	7	LR738412.1	10	unique
130307702	130343156	37003051	37038404	Scaffold_105	7	LR738412.1	10	unique
132427784	132460579	39183198	39216115	Scaffold_105	7	LR738412.1	10	unique
138428968	138465719	45266432	45303185	Scaffold_105	7	LR738412.1	10	unique
144497082	144537911	51392459	51433324	Scaffold_105	7	LR738412.1	10	unique
144819645	144873227	51714112	51767754	Scaffold_105	7	LR738412.1	10	unique
145031113	145063503	51925958	51958368	Scaffold_105	7	LR738412.1	10	unique
147443233	147506791	54351403	54415041	Scaffold_105	7	LR738412.1	10	unique
148074125	148105307	54981355	55012552	Scaffold_105	7	LR738412.1	10	unique
149783086	149816239	56706113	56739374	Scaffold_105	7	LR738412.1	10	unique
150445203	150481704	57383386	57420077	Scaffold_105	7	LR738412.1	10	unique
150794344	150831335	57727585	57764578	Scaffold_105	7	LR738412.1	10	unique
154804629	154841836	61747985	61785191	Scaffold_105	7	LR738412.1	10	unique
156623781	156666784	63768543	63811728	Scaffold_105	7	LR738412.1	10	unique
157034442	157067917	64204923	64238436	Scaffold_105	7	LR738412.1	10	unique
158826627	158858809	65992416	66024713	Scaffold_105	7	LR738412.1	10	unique
159462892	159495407	66648725	66681372	Scaffold_105	7	LR738412.1	10	unique
159529231	159594938	66718280	66783944	Scaffold_105	7	LR738412.1	10	unique
160199399	160241152	67415651	67457441	Scaffold_105	7	LR738412.1	10	unique
161203297	161253948	68426239	68477011	Scaffold_105	7	LR738412.1	10	unique
162901352	162935192	70120486	70154379	Scaffold_105	7	LR738412.1	10	unique
163242099	163273413	70465081	70496317	Scaffold_105	7	LR738412.1	10	unique
163538135	163591181	70764922	70818055	Scaffold_105	7	LR738412.1	10	unique
164291300	164326246	71552414	71587295	Scaffold_105	7	LR738412.1	10	unique
164898604	164936042	72182551	72220006	Scaffold_105	7	LR738412.1	10	unique
166292224	166327948	73606468	73642164	Scaffold_105	7	LR738412.1	10	unique
173368412	173416483	80837269	80885461	Scaffold_105	7	LR738412.1	10	unique
177129469	177168676	84719002	84758329	Scaffold_105	7	LR738412.1	10	unique
180083751	180118432	87673769	87708478	Scaffold_105	7	LR738412.1	10	unique
188047414	188081537	95856793	95891022	Scaffold_105	7	LR738412.1	10	unique
188090524	188127983	95899855	95937456	Scaffold_105	7	LR738412.1	10	unique
188188098	188223611	96000604	96035912	Scaffold_105	7	LR738412.1	10	unique
188287009	188320432	96100473	96133878	Scaffold_105	7	LR738412.1	10	unique
188562718	188618010	96378349	96433465	Scaffold_105	7	LR738412.1	10	unique
188929268	188972506	96744553	96787910	Scaffold_105	7	LR738412.1	10	unique
189336359	189367646	97156398	97187540	Scaffold_105	7	LR738412.1	10	unique
190054553	190091977	97877970	97915533	Scaffold_105	7	LR738412.1	10	unique
193995838	194028259	101415108	101447572	Scaffold_105	7	LR738412.1	10	unique
194119939	194158086	101538331	101576386	Scaffold_105	7	LR738412.1	10	unique
196893908	196927255	104380719	104414114	Scaffold_105	7	LR738412.1	10	unique
197264251	197299700	104754369	104789754	Scaffold_105	7	LR738412.1	10	unique
197424527	197462703	104916669	104954954	Scaffold_105	7	LR738412.1	10	unique
197661603	197698639	105167862	105205138	Scaffold_105	7	LR738412.1	10	unique
199088880	199122548	106483564	106517173	Scaffold_105	7	LR738412.1	10	unique
199222390	199253572	106620989	106652157	Scaffold_105	7	LR738412.1	10	unique
199355978	199403140	106756620	106803836	Scaffold_105	7	LR738412.1	10	unique
199735133	199800866	107140601	107206237	Scaffold_105	7	LR738412.1	10	unique
200703002	200749676	108117921	108164830	Scaffold_105	7	LR738412.1	10	unique
201928261	201970268	109343117	109385120	Scaffold_105	7	LR738412.1	10	unique
203913025	203948130	113057533	113022384	Scaffold_105	7	LR738412.1	10	unique
204370308	204438409	112602718	112534092	Scaffold_105	7	LR738412.1	10	unique
204502639	204545891	112469322	112425882	Scaffold_105	7	LR738412.1	10	unique
206308721	206340455	110539053	110506916	Scaffold_105	7	LR738412.1	10	unique
1157315	1196310	1210917	1250322	Scaffold_105	7	LR738419.1	17	unique
1212262	1248474	1266483	1302801	Scaffold_105	7	LR738419.1	17	unique
1447758	1480114	1513909	1546242	Scaffold_105	7	LR738419.1	17	unique
1894941	1926986	1984757	2016852	Scaffold_105	7	LR738419.1	17	unique
2464859	2504197	2564860	2604070	Scaffold_105	7	LR738419.1	17	unique
2534272	2565456	2634348	2665662	Scaffold_105	7	LR738419.1	17	unique
2907621	2950573	3012629	3055864	Scaffold_105	7	LR738419.1	17	unique
3440440	3476323	3547166	3582895	Scaffold_105	7	LR738419.1	17	unique
4701611	4742431	4807723	4848550	Scaffold_105	7	LR738419.1	17	unique
6370284	6403062	6450867	6483781	Scaffold_105	7	LR738419.1	17	unique
7195907	7242870	7285731	7332741	Scaffold_105	7	LR738419.1	17	unique
7763732	7806916	7851894	7895159	Scaffold_105	7	LR738419.1	17	unique
8080378	8113755	8170855	8204317	Scaffold_105	7	LR738419.1	17	unique
8316483	8354459	8405975	8443979	Scaffold_105	7	LR738419.1	17	unique
8786258	8822505	8874310	8910422	Scaffold_105	7	LR738419.1	17	unique
14761155	14795697	14868390	14902932	Scaffold_105	7	LR738419.1	17	unique
14859762	14897319	14967656	15005118	Scaffold_105	7	LR738419.1	17	unique
18087280	18131657	18246693	18291122	Scaffold_105	7	LR738419.1	17	unique
25737137	25780754	26073236	26116683	Scaffold_105	7	LR738419.1	17	unique
26764852	26806586	27114245	27156077	Scaffold_105	7	LR738419.1	17	unique
26964650	26996574	27316818	27348629	Scaffold_105	7	LR738419.1	17	unique
27647976	27679014	28001569	28032702	Scaffold_105	7	LR738419.1	17	unique
27717422	27752103	28079424	28114352	Scaffold_105	7	LR738419.1	17	unique
28146054	28185140	28502089	28541046	Scaffold_105	7	LR738419.1	17	unique
28567802	28599088	28921517	28952885	Scaffold_105	7	LR738419.1	17	unique
28617348	28648376	28972074	29003121	Scaffold_105	7	LR738419.1	17	unique
28809260	28841031	29166268	29197851	Scaffold_105	7	LR738419.1	17	unique
29123638	29163465	29479617	29519381	Scaffold_105	7	LR738419.1	17	unique
29173126	29215876	29528927	29571752	Scaffold_105	7	LR738419.1	17	unique
30420833	30453972	30796187	30829282	Scaffold_105	7	LR738419.1	17	unique
31682948	31728841	32103378	32149407	Scaffold_105	7	LR738419.1	17	unique
31793049	31825520	32213531	32245822	Scaffold_105	7	LR738419.1	17	unique
32448083	32488973	32882212	32923410	Scaffold_105	7	LR738419.1	17	unique
32973337	33006936	33403387	33436807	Scaffold_105	7	LR738419.1	17	unique
37958354	37999006	38839914	38880494	Scaffold_105	7	LR738419.1	17	unique
38115594	38158727	38997859	39040884	Scaffold_105	7	LR738419.1	17	unique
38298705	38354877	39181228	39237546	Scaffold_105	7	LR738419.1	17	unique
38830891	38879409	39721605	39770234	Scaffold_105	7	LR738419.1	17	unique
39051676	39083057	39942063	39973513	Scaffold_105	7	LR738419.1	17	unique
40666413	40709682	41568224	41611460	Scaffold_105	7	LR738419.1	17	unique
40995268	41028583	41897835	41931144	Scaffold_105	7	LR738419.1	17	unique
42450864	42508279	43420589	43478134	Scaffold_105	7	LR738419.1	17	unique
42633117	42664790	43600693	43632502	Scaffold_105	7	LR738419.1	17	unique
44692586	44725602	45671654	45704775	Scaffold_105	7	LR738419.1	17	unique
44924488	44955696	45898992	45930302	Scaffold_105	7	LR738419.1	17	unique
45422625	45453941	46388955	46420252	Scaffold_105	7	LR738419.1	17	unique
49619183	49671352	53973646	53921372	Scaffold_105	7	LR738419.1	17	unique
50333440	50367267	53285800	53251875	Scaffold_105	7	LR738419.1	17	unique
51474052	51509808	52133415	52097537	Scaffold_105	7	LR738419.1	17	unique
52373324	52433884	51261099	51200645	Scaffold_105	7	LR738419.1	17	unique
53061345	53093748	50586557	50554103	Scaffold_105	7	LR738419.1	17	unique
53216771	53250681	50430155	50396288	Scaffold_105	7	LR738419.1	17	unique
59739769	59774149	57719564	57685175	Scaffold_105	7	LR738419.1	17	unique
623264	664782	647675	689862	Scaffold_106	6	LR738403.1	1	unique
1835438	1869336	1885488	1919361	Scaffold_106	6	LR738403.1	1	unique
1895860	1956495	1947268	2008330	Scaffold_106	6	LR738403.1	1	unique
2557632	2595028	2611788	2649605	Scaffold_106	6	LR738403.1	1	unique
3218897	3256794	3279837	3317695	Scaffold_106	6	LR738403.1	1	unique
4160095	4195872	4228614	4264488	Scaffold_106	6	LR738403.1	1	unique
10061177	10116735	10314070	10369672	Scaffold_106	6	LR738403.1	1	unique
12231801	12266266	12575697	12610096	Scaffold_106	6	LR738403.1	1	unique
41459132	41492718	42278837	42312343	Scaffold_106	6	LR738403.1	1	unique
61020559	61062523	61904749	61946780	Scaffold_106	6	LR738403.1	1	unique
73581660	73618538	74528939	74565891	Scaffold_106	6	LR738403.1	1	unique
73618735	73656348	74565893	74603608	Scaffold_106	6	LR738403.1	1	unique
93297552	93345138	94258978	94306536	Scaffold_106	6	LR738403.1	1	unique
93525396	93559398	94486028	94520195	Scaffold_106	6	LR738403.1	1	unique
93667274	93705691	94631187	94669550	Scaffold_106	6	LR738403.1	1	unique
104855878	104904684	105925201	105974063	Scaffold_106	6	LR738403.1	1	unique
105576272	105629291	106659494	106712471	Scaffold_106	6	LR738403.1	1	unique
108789631	108834183	109906132	109950742	Scaffold_106	6	LR738403.1	1	unique
108874619	108921678	109991152	110038225	Scaffold_106	6	LR738403.1	1	unique
109487453	109520037	110621639	110654149	Scaffold_106	6	LR738403.1	1	unique
109737866	109774367	110853009	110889541	Scaffold_106	6	LR738403.1	1	unique
110135538	110170393	111283554	111318426	Scaffold_106	6	LR738403.1	1	unique
111067910	111100883	112224159	112257133	Scaffold_106	6	LR738403.1	1	unique
115639428	115686070	116936222	116982778	Scaffold_106	6	LR738403.1	1	unique
115811474	115846464	117106791	117141922	Scaffold_106	6	LR738403.1	1	unique
116656089	116692250	117962962	117999106	Scaffold_106	6	LR738403.1	1	unique
118615885	118653053	119939275	119976615	Scaffold_106	6	LR738403.1	1	unique
119544358	119583993	120857074	120896727	Scaffold_106	6	LR738403.1	1	unique
121698913	121740226	123046540	123087900	Scaffold_106	6	LR738403.1	1	unique
121761022	121812886	123108518	123160517	Scaffold_106	6	LR738403.1	1	unique
128531560	128578800	129784363	129831578	Scaffold_106	6	LR738403.1	1	unique
128861923	128901830	130123567	130163497	Scaffold_106	6	LR738403.1	1	unique
129302411	129336207	130577486	130611265	Scaffold_106	6	LR738403.1	1	unique
138387980	138420280	151633750	151601417	Scaffold_106	6	LR738403.1	1	unique
140137971	140180605	135447595	135490345	Scaffold_106	6	LR738403.1	1	unique
142167305	142213596	137483720	137529997	Scaffold_106	6	LR738403.1	1	unique
153624284	153655401	149085741	149116858	Scaffold_106	6	LR738403.1	1	unique
166312808	166343534	164998465	165029320	Scaffold_106	6	LR738403.1	1	unique
167552981	167584285	166232462	166263592	Scaffold_106	6	LR738403.1	1	unique
170454218	170486918	168823593	168856418	Scaffold_106	6	LR738403.1	1	unique
170503698	170535259	168872587	168904121	Scaffold_106	6	LR738403.1	1	unique
172921573	172954191	171256342	171288968	Scaffold_106	6	LR738403.1	1	unique
184518300	184556378	183332864	183370994	Scaffold_106	6	LR738403.1	1	unique
185211297	185242715	184039639	184071008	Scaffold_106	6	LR738403.1	1	unique
185410114	185441662	184250550	184282020	Scaffold_106	6	LR738403.1	1	unique
185992201	186032618	184831782	184872125	Scaffold_106	6	LR738403.1	1	unique
191752676	191789299	190710780	190747411	Scaffold_106	6	LR738403.1	1	unique
196610970	196648719	195605869	195643590	Scaffold_106	6	LR738403.1	1	unique
198102108	198132973	197103118	197133984	Scaffold_106	6	LR738403.1	1	unique
200380317	200428683	199387346	199435724	Scaffold_106	6	LR738403.1	1	unique
200474286	200514149	199481460	199521233	Scaffold_106	6	LR738403.1	1	unique
201981819	202032386	201038693	201089200	Scaffold_106	6	LR738403.1	1	unique
202764850	202820126	201819896	201875371	Scaffold_106	6	LR738403.1	1	unique
203069784	203105679	202131593	202167547	Scaffold_106	6	LR738403.1	1	unique
203963382	204007887	203041826	203086489	Scaffold_106	6	LR738403.1	1	unique
204653223	204699610	203708571	203754962	Scaffold_106	6	LR738403.1	1	unique
204924153	204958490	203977697	204012207	Scaffold_106	6	LR738403.1	1	unique
205217098	205261242	204271648	204315874	Scaffold_106	6	LR738403.1	1	unique
205434965	205472945	204487988	204525970	Scaffold_106	6	LR738403.1	1	unique
205869878	205917129	204918304	204965551	Scaffold_106	6	LR738403.1	1	unique
206296623	206343749	205338333	205385621	Scaffold_106	6	LR738403.1	1	unique
206346912	206384941	205388730	205426703	Scaffold_106	6	LR738403.1	1	unique
206923634	206963721	205968576	206008663	Scaffold_106	6	LR738403.1	1	unique
207661863	207698854	206714395	206751285	Scaffold_106	6	LR738403.1	1	unique
207756435	207823439	206808553	206875632	Scaffold_106	6	LR738403.1	1	unique
209445160	209482355	208511942	208549175	Scaffold_106	6	LR738403.1	1	unique
211892096	211927327	211822497	211787369	Scaffold_106	6	LR738403.1	1	unique
212263726	212301724	209167133	209205148	Scaffold_106	6	LR738403.1	1	unique
214058012	214092780	210949481	210984276	Scaffold_106	6	LR738403.1	1	unique
214671715	214714741	211611279	211654394	Scaffold_106	6	LR738403.1	1	unique
214913151	214956179	213972703	214015821	Scaffold_106	6	LR738403.1	1	unique
215242945	215273925	214302116	214333081	Scaffold_106	6	LR738403.1	1	unique
215377960	215420744	214439098	214481915	Scaffold_106	6	LR738403.1	1	unique
215479687	215515525	214541504	214577596	Scaffold_106	6	LR738403.1	1	unique
216075702	216108401	215154556	215187304	Scaffold_106	6	LR738403.1	1	unique
218907429	218948994	217863748	217905575	Scaffold_106	6	LR738403.1	1	unique
220084862	220119000	219004108	219038395	Scaffold_106	6	LR738403.1	1	unique
220353845	220396253	219274933	219317644	Scaffold_106	6	LR738403.1	1	unique
221335745	221368255	220259324	220291922	Scaffold_106	6	LR738403.1	1	unique
223486961	223521465	222393467	222428289	Scaffold_106	6	LR738403.1	1	unique
223842997	223889753	222754758	222801565	Scaffold_106	6	LR738403.1	1	unique
359871	391274	197373472	197342042	Scaffold_107	4	LR738406.1	4	unique
1318081	1350400	196441391	196408651	Scaffold_107	4	LR738406.1	4	unique
3720323	3754226	193927311	193893375	Scaffold_107	4	LR738406.1	4	unique
4043940	4078454	193610063	193575424	Scaffold_107	4	LR738406.1	4	unique
4502306	4535261	193123104	193089927	Scaffold_107	4	LR738406.1	4	unique
7094768	7135549	190452708	190411954	Scaffold_107	4	LR738406.1	4	unique
8905319	8939746	188653782	188619294	Scaffold_107	4	LR738406.1	4	unique
9415644	9453133	188157053	188119744	Scaffold_107	4	LR738406.1	4	unique
14434909	14481959	182997978	182950728	Scaffold_107	4	LR738406.1	4	unique
15338533	15370711	182056611	182024375	Scaffold_107	4	LR738406.1	4	unique
17314575	17351262	180076671	180039959	Scaffold_107	4	LR738406.1	4	unique
17449533	17488059	179941392	179902789	Scaffold_107	4	LR738406.1	4	unique
32741233	32774898	164459323	164425571	Scaffold_107	4	LR738406.1	4	unique
33090441	33122194	164098722	164066799	Scaffold_107	4	LR738406.1	4	unique
33778534	33810208	163400229	163368581	Scaffold_107	4	LR738406.1	4	unique
36525421	36564711	160626033	160586663	Scaffold_107	4	LR738406.1	4	unique
37267572	37304664	159872964	159836011	Scaffold_107	4	LR738406.1	4	unique
39512200	39543055	157638534	157607546	Scaffold_107	4	LR738406.1	4	unique
54679575	54715018	142377975	142342538	Scaffold_107	4	LR738406.1	4	unique
57317136	57365730	139708089	139659558	Scaffold_107	4	LR738406.1	4	unique
70827640	70859005	127904488	127873050	Scaffold_107	4	LR738406.1	4	unique
124273559	124306645	14568489	14535169	Scaffold_107	4	LR738413.1	11	unique
127673562	127704672	11238193	11207003	Scaffold_107	4	LR738413.1	11	unique
133925900	133962602	4963947	4927250	Scaffold_107	4	LR738413.1	11	unique
136068368	136110555	2815408	2773250	Scaffold_107	4	LR738413.1	11	unique
136844266	136881123	2035966	1999178	Scaffold_107	4	LR738413.1	11	unique
137522391	137563315	1377533	1336398	Scaffold_107	4	LR738413.1	11	unique
150275461	150308552	26602872	26636003	Scaffold_107	4	LR738413.1	11	unique
162028446	162059334	38566576	38597426	Scaffold_107	4	LR738413.1	11	unique
163965507	163998483	40520568	40553599	Scaffold_107	4	LR738413.1	11	unique
168485195	168521409	45064977	45101114	Scaffold_107	4	LR738413.1	11	unique
171438186	171477468	48040148	48079331	Scaffold_107	4	LR738413.1	11	unique
177064287	177097272	53715966	53748931	Scaffold_107	4	LR738413.1	11	unique
181219345	181251313	57910407	57942278	Scaffold_107	4	LR738413.1	11	unique
181287495	181341127	57987838	58041393	Scaffold_107	4	LR738413.1	11	unique
181510371	181543087	58212625	58245456	Scaffold_107	4	LR738413.1	11	unique
182161894	182199462	58867149	58904832	Scaffold_107	4	LR738413.1	11	unique
182564296	182667555	59269381	59372682	Scaffold_107	4	LR738413.1	11	unique
184040621	184073921	60754415	60787707	Scaffold_107	4	LR738413.1	11	unique
185649421	185694829	62380822	62426457	Scaffold_107	4	LR738413.1	11	unique
188108574	188145869	64889373	64926683	Scaffold_107	4	LR738413.1	11	unique
188467718	188510355	65261487	65304097	Scaffold_107	4	LR738413.1	11	unique
190260546	190299187	67083763	67122321	Scaffold_107	4	LR738413.1	11	unique
194020774	194052074	70864991	70896346	Scaffold_107	4	LR738413.1	11	unique
196262686	196299009	73182329	73218595	Scaffold_107	4	LR738413.1	11	unique
207651338	207688768	84796344	84833844	Scaffold_107	4	LR738413.1	11	unique
207759496	207792238	84905314	84938064	Scaffold_107	4	LR738413.1	11	unique
212984498	213023636	90116752	90155929	Scaffold_107	4	LR738413.1	11	unique
213634212	213669687	90759119	90794845	Scaffold_107	4	LR738413.1	11	unique
218609406	218640213	95769974	95800892	Scaffold_107	4	LR738413.1	11	unique
218748942	218782456	95911001	95944578	Scaffold_107	4	LR738413.1	11	unique
219641751	219690712	96781366	96830349	Scaffold_107	4	LR738413.1	11	unique
219710326	219744680	96851207	96885622	Scaffold_107	4	LR738413.1	11	unique
225129291	225187092	102457086	102515083	Scaffold_107	4	LR738413.1	11	unique
225544817	225580865	102884091	102920107	Scaffold_107	4	LR738413.1	11	unique
225745798	225777809	103084566	103116568	Scaffold_107	4	LR738413.1	11	unique
227794376	227829647	105140305	105175775	Scaffold_107	4	LR738413.1	11	unique
229317974	229353979	106663516	106699586	Scaffold_107	4	LR738413.1	11	unique
230221507	230253519	107567454	107600044	Scaffold_107	4	LR738413.1	11	unique
2034727	2071507	1993877	2030588	Scaffold_108	3	LR738405.1	3	unique
11559127	11594067	11591852	11626723	Scaffold_108	3	LR738405.1	3	unique
13777516	13816751	13837086	13876517	Scaffold_108	3	LR738405.1	3	unique
16596672	16633624	16678006	16714863	Scaffold_108	3	LR738405.1	3	unique
18506347	18538903	18616433	18648955	Scaffold_108	3	LR738405.1	3	unique
26994161	27025859	26923031	26954656	Scaffold_108	3	LR738405.1	3	unique
28315125	28347871	28301103	28333934	Scaffold_108	3	LR738405.1	3	unique
28398615	28439144	28385575	28426070	Scaffold_108	3	LR738405.1	3	unique
28650481	28683578	28646506	28679554	Scaffold_108	3	LR738405.1	3	unique
29137837	29194967	29130424	29187595	Scaffold_108	3	LR738405.1	3	unique
29660033	29702737	29664700	29707656	Scaffold_108	3	LR738405.1	3	unique
29702928	29757700	29707638	29762424	Scaffold_108	3	LR738405.1	3	unique
40462009	40494953	40555152	40588076	Scaffold_108	3	LR738405.1	3	unique
42756660	42790218	42937672	42971105	Scaffold_108	3	LR738405.1	3	unique
43141536	43198266	43327151	43383831	Scaffold_108	3	LR738405.1	3	unique
43244721	43290038	43424716	43470234	Scaffold_108	3	LR738405.1	3	unique
43303351	43338206	43483746	43518461	Scaffold_108	3	LR738405.1	3	unique
43815366	43846344	44015559	44046460	Scaffold_108	3	LR738405.1	3	unique
45987890	46030283	46218200	46260464	Scaffold_108	3	LR738405.1	3	unique
46070056	46108523	46300197	46338748	Scaffold_108	3	LR738405.1	3	unique
46492602	46534405	46755397	46797328	Scaffold_108	3	LR738405.1	3	unique
46637496	46672196	46898545	46933268	Scaffold_108	3	LR738405.1	3	unique
46672152	46706685	46933265	46967748	Scaffold_108	3	LR738405.1	3	unique
46949425	46990147	47217167	47257941	Scaffold_108	3	LR738405.1	3	unique
53758298	53790671	54209277	54241660	Scaffold_108	3	LR738405.1	3	unique
54169901	54204599	54604408	54639169	Scaffold_108	3	LR738405.1	3	unique
58737718	58775875	59208338	59246493	Scaffold_108	3	LR738405.1	3	unique
59361920	59393461	59832725	59864322	Scaffold_108	3	LR738405.1	3	unique
60831886	60878439	61347067	61393765	Scaffold_108	3	LR738405.1	3	unique
67144099	67178980	67684100	67718974	Scaffold_108	3	LR738405.1	3	unique
69324628	69366406	69899282	69941241	Scaffold_108	3	LR738405.1	3	unique
72067773	72135279	72696730	72764162	Scaffold_108	3	LR738405.1	3	unique
72135477	72169990	72764147	72798605	Scaffold_108	3	LR738405.1	3	unique
74431956	74472417	75015807	75056210	Scaffold_108	3	LR738405.1	3	unique
86871446	86914299	87519376	87562081	Scaffold_108	3	LR738405.1	3	unique
86929553	86962120	87576538	87609089	Scaffold_108	3	LR738405.1	3	unique
87584416	87635706	88232062	88283563	Scaffold_108	3	LR738405.1	3	unique
87919718	87954278	88573820	88608437	Scaffold_108	3	LR738405.1	3	unique
98514636	98557247	99323927	99366476	Scaffold_108	3	LR738405.1	3	unique
103168483	103218021	104014065	104063495	Scaffold_108	3	LR738405.1	3	unique
103321595	103361576	104167629	104207656	Scaffold_108	3	LR738405.1	3	unique
105121702	105161729	105977816	106017791	Scaffold_108	3	LR738405.1	3	unique
105269620	105313116	106124564	106168043	Scaffold_108	3	LR738405.1	3	unique
112872181	112912869	113514042	113554715	Scaffold_108	3	LR738405.1	3	unique
115355266	115387943	115813015	115845650	Scaffold_108	3	LR738405.1	3	unique
124452595	124491472	948627	987508	Scaffold_108	3	LR738414.1	12	unique
127209279	127254305	3766529	3811662	Scaffold_108	3	LR738414.1	12	unique
127600741	127631643	4155414	4186255	Scaffold_108	3	LR738414.1	12	unique
128376577	128408273	4943849	4975596	Scaffold_108	3	LR738414.1	12	unique
136096713	136133560	12804987	12841759	Scaffold_108	3	LR738414.1	12	unique
136813937	136849516	13563042	13598614	Scaffold_108	3	LR738414.1	12	unique
140190368	140223885	16995964	17029496	Scaffold_108	3	LR738414.1	12	unique
147733171	147775839	24671529	24714134	Scaffold_108	3	LR738414.1	12	unique
148758572	148794532	25731329	25767302	Scaffold_108	3	LR738414.1	12	unique
148876494	148909419	25854943	25887991	Scaffold_108	3	LR738414.1	12	unique
148958637	149011770	25936602	25989773	Scaffold_108	3	LR738414.1	12	unique
149012264	149044254	25990174	26022242	Scaffold_108	3	LR738414.1	12	unique
149458543	149496240	26441938	26479680	Scaffold_108	3	LR738414.1	12	unique
150459825	150501183	27439260	27480533	Scaffold_108	3	LR738414.1	12	unique
150685560	150719802	27670887	27705089	Scaffold_108	3	LR738414.1	12	unique
158662530	158720890	35789987	35848449	Scaffold_108	3	LR738414.1	12	unique
158773661	158809425	35901588	35937487	Scaffold_108	3	LR738414.1	12	unique
158871364	158909638	35999761	36038307	Scaffold_108	3	LR738414.1	12	unique
158937086	158977092	36066376	36106594	Scaffold_108	3	LR738414.1	12	unique
166826011	166862900	44138111	44174963	Scaffold_108	3	LR738414.1	12	unique
167412817	167447860	44720620	44755616	Scaffold_108	3	LR738414.1	12	unique
169656065	169703879	47039378	47087147	Scaffold_108	3	LR738414.1	12	unique
170847394	170880782	48255739	48289239	Scaffold_108	3	LR738414.1	12	unique
173928938	173973617	51325008	51369794	Scaffold_108	3	LR738414.1	12	unique
181292833	181324910	58818299	58850357	Scaffold_108	3	LR738414.1	12	unique
182324786	182366842	59872492	59914323	Scaffold_108	3	LR738414.1	12	unique
197437256	197478708	83968357	83926922	Scaffold_108	3	LR738414.1	12	unique
198419690	198488886	82973999	82904655	Scaffold_108	3	LR738414.1	12	unique
198524337	198565475	82869359	82828154	Scaffold_108	3	LR738414.1	12	unique
198566616	198603151	82826583	82789855	Scaffold_108	3	LR738414.1	12	unique
200248065	200283245	81029945	80994576	Scaffold_108	3	LR738414.1	12	unique
201391815	201428004	79852088	79816026	Scaffold_108	3	LR738414.1	12	unique
202093468	202131720	79135196	79096713	Scaffold_108	3	LR738414.1	12	unique
211523454	211575074	63431719	63483142	Scaffold_108	3	LR738414.1	12	unique
211575288	211625375	63483137	63533335	Scaffold_108	3	LR738414.1	12	unique
212045044	212080104	63952479	63987496	Scaffold_108	3	LR738414.1	12	unique
217518115	217549150	71398084	71429197	Scaffold_108	3	LR738414.1	12	unique
217782124	217837309	71657999	71713398	Scaffold_108	3	LR738414.1	12	unique
218316988	218349703	72180450	72213366	Scaffold_108	3	LR738414.1	12	unique
220667527	220734146	74519833	74586528	Scaffold_108	3	LR738414.1	12	unique
220881178	220916858	74733488	74769282	Scaffold_108	3	LR738414.1	12	unique
221033970	221071190	74885946	74922979	Scaffold_108	3	LR738414.1	12	unique
221707025	221755864	75583520	75632559	Scaffold_108	3	LR738414.1	12	unique
223653596	223698261	96027542	95982811	Scaffold_108	3	LR738414.1	12	unique
228305256	228363003	91381186	91323279	Scaffold_108	3	LR738414.1	12	unique
230401925	230432900	89291064	89259928	Scaffold_108	3	LR738414.1	12	unique
230433682	230467378	89259567	89225929	Scaffold_108	3	LR738414.1	12	unique
230646034	230693107	89044954	88997756	Scaffold_108	3	LR738414.1	12	unique
231540309	231579766	88156827	88117427	Scaffold_108	3	LR738414.1	12	unique
231669402	231701189	88027429	87995683	Scaffold_108	3	LR738414.1	12	unique
231809573	231879220	87888648	87819050	Scaffold_108	3	LR738414.1	12	unique
127334	162244	65447	100667	Scaffold_109	2	LR738406.1	4	unique
1221214	1253605	1165428	1197928	Scaffold_109	2	LR738406.1	4	unique
1745154	1778441	1697459	1731023	Scaffold_109	2	LR738406.1	4	unique
1778438	1822631	1731692	1776259	Scaffold_109	2	LR738406.1	4	unique
1843326	1880323	1796527	1833606	Scaffold_109	2	LR738406.1	4	unique
1957634	1991101	1909900	1943622	Scaffold_109	2	LR738406.1	4	unique
2835158	2872987	2807408	2845522	Scaffold_109	2	LR738406.1	4	unique
3090009	3142721	3060877	3113775	Scaffold_109	2	LR738406.1	4	unique
3652217	3688968	3631445	3668358	Scaffold_109	2	LR738406.1	4	unique
3790005	3821684	3771544	3803148	Scaffold_109	2	LR738406.1	4	unique
4351781	4385141	4337859	4371122	Scaffold_109	2	LR738406.1	4	unique
4908967	4945278	4900406	4936621	Scaffold_109	2	LR738406.1	4	unique
4998199	5033652	4989917	5025256	Scaffold_109	2	LR738406.1	4	unique
6500105	6535087	6282026	6317068	Scaffold_109	2	LR738406.1	4	unique
7721813	7781183	7506342	7565692	Scaffold_109	2	LR738406.1	4	unique
7787636	7823392	7572115	7607870	Scaffold_109	2	LR738406.1	4	unique
7823378	7865300	7608076	7649944	Scaffold_109	2	LR738406.1	4	unique
8360543	8397655	8143625	8180938	Scaffold_109	2	LR738406.1	4	unique
8408283	8440924	8192122	8224765	Scaffold_109	2	LR738406.1	4	unique
11536818	11575397	11379631	11418341	Scaffold_109	2	LR738406.1	4	unique
12574561	12612542	12425022	12462959	Scaffold_109	2	LR738406.1	4	unique
12695089	12728926	12545231	12579190	Scaffold_109	2	LR738406.1	4	unique
13345317	13399562	13199706	13254019	Scaffold_109	2	LR738406.1	4	unique
13516754	13556598	13378497	13418452	Scaffold_109	2	LR738406.1	4	unique
17716529	17755255	17557060	17595917	Scaffold_109	2	LR738406.1	4	unique
18359446	18435599	18208352	18284452	Scaffold_109	2	LR738406.1	4	unique
19050500	19086640	18893328	18929561	Scaffold_109	2	LR738406.1	4	unique
19489221	19523342	19338588	19372600	Scaffold_109	2	LR738406.1	4	unique
20540071	20581217	20405302	20446457	Scaffold_109	2	LR738406.1	4	unique
23033433	23081234	22942481	22990515	Scaffold_109	2	LR738406.1	4	unique
23864054	23899611	23781922	23817517	Scaffold_109	2	LR738406.1	4	unique
25073900	25110992	24980509	25017834	Scaffold_109	2	LR738406.1	4	unique
25665624	25703175	25575604	25613223	Scaffold_109	2	LR738406.1	4	unique
25724998	25762792	25635785	25673688	Scaffold_109	2	LR738406.1	4	unique
28342466	28373642	28253146	28284250	Scaffold_109	2	LR738406.1	4	unique
29274178	29309170	29185665	29220630	Scaffold_109	2	LR738406.1	4	unique
29309147	29341817	29220819	29253446	Scaffold_109	2	LR738406.1	4	unique
29653287	29690376	29566753	29603730	Scaffold_109	2	LR738406.1	4	unique
32065823	32125347	32004941	32064438	Scaffold_109	2	LR738406.1	4	unique
32202290	32248314	32139606	32185795	Scaffold_109	2	LR738406.1	4	unique
34043981	34101059	33941702	33998717	Scaffold_109	2	LR738406.1	4	unique
34427429	34460433	34318223	34351452	Scaffold_109	2	LR738406.1	4	unique
34703829	34736682	34594499	34627365	Scaffold_109	2	LR738406.1	4	unique
34887392	34918821	34782186	34813517	Scaffold_109	2	LR738406.1	4	unique
37293426	37330698	37272152	37309407	Scaffold_109	2	LR738406.1	4	unique
37649734	37684352	37630495	37665142	Scaffold_109	2	LR738406.1	4	unique
37697410	37728658	37676222	37707620	Scaffold_109	2	LR738406.1	4	unique
37931870	37991266	37910524	37969943	Scaffold_109	2	LR738406.1	4	unique
43422107	43453597	43340784	43372484	Scaffold_109	2	LR738406.1	4	unique
43963612	44017835	43881076	43935641	Scaffold_109	2	LR738406.1	4	unique
44560681	44594480	44487871	44521727	Scaffold_109	2	LR738406.1	4	unique
46509421	46553008	46414151	46457986	Scaffold_109	2	LR738406.1	4	unique
48084270	48117653	48028702	48062227	Scaffold_109	2	LR738406.1	4	unique
50133442	50168171	50145776	50180364	Scaffold_109	2	LR738406.1	4	unique
50433260	50471937	50453163	50491591	Scaffold_109	2	LR738406.1	4	unique
50473287	50507744	50493008	50527642	Scaffold_109	2	LR738406.1	4	unique
54100918	54133244	54132388	54164754	Scaffold_109	2	LR738406.1	4	unique
56138670	56171336	56200201	56232950	Scaffold_109	2	LR738406.1	4	unique
59894161	59925622	60011772	60043304	Scaffold_109	2	LR738406.1	4	unique
62488060	62519283	62484980	62516215	Scaffold_109	2	LR738406.1	4	unique
66563451	66596748	66499198	66532338	Scaffold_109	2	LR738406.1	4	unique
73797017	73833100	73818713	73854793	Scaffold_109	2	LR738406.1	4	unique
74141564	74186164	74162257	74207037	Scaffold_109	2	LR738406.1	4	unique
74209567	74250287	74230871	74271678	Scaffold_109	2	LR738406.1	4	unique
75025006	75060558	75074668	75110098	Scaffold_109	2	LR738406.1	4	unique
77352570	77386736	77532887	77567113	Scaffold_109	2	LR738406.1	4	unique
80019157	80061951	80144004	80186673	Scaffold_109	2	LR738406.1	4	unique
81709990	81752854	81866515	81909348	Scaffold_109	2	LR738406.1	4	unique
84056166	84088827	84238676	84271395	Scaffold_109	2	LR738406.1	4	unique
94017745	94060796	94078362	94121481	Scaffold_109	2	LR738406.1	4	unique
94241346	94272933	94297019	94328673	Scaffold_109	2	LR738406.1	4	unique
95198558	95242523	95231986	95275900	Scaffold_109	2	LR738406.1	4	unique
96490737	96537639	96441545	96488569	Scaffold_109	2	LR738406.1	4	unique
98383398	98425162	98293641	98335327	Scaffold_109	2	LR738406.1	4	unique
99509574	99541507	99433714	99465657	Scaffold_109	2	LR738406.1	4	unique
99644024	99674743	99553156	99584000	Scaffold_109	2	LR738406.1	4	unique
99796713	99848732	99701809	99753855	Scaffold_109	2	LR738406.1	4	unique
102989802	103035672	102826330	102872319	Scaffold_109	2	LR738406.1	4	unique
148549534	148588344	1326637	1365482	Scaffold_109	2	LR738416.1	14	unique
149174415	149217632	1970469	2013602	Scaffold_109	2	LR738416.1	14	unique
154349243	154386503	3990173	3952906	Scaffold_109	2	LR738416.1	14	unique
175077035	175108645	23153237	23184940	Scaffold_109	2	LR738416.1	14	unique
176296224	176341365	24397274	24442450	Scaffold_109	2	LR738416.1	14	unique
178792763	178825002	26903268	26935474	Scaffold_109	2	LR738416.1	14	unique
184120688	184154328	32148640	32182611	Scaffold_109	2	LR738416.1	14	unique
184162674	184212557	32190751	32240634	Scaffold_109	2	LR738416.1	14	unique
184212628	184253386	32240590	32281740	Scaffold_109	2	LR738416.1	14	unique
185292725	185338536	33320763	33366710	Scaffold_109	2	LR738416.1	14	unique
185543320	185575811	33576306	33608909	Scaffold_109	2	LR738416.1	14	unique
185575796	185622574	33609092	33655990	Scaffold_109	2	LR738416.1	14	unique
185679046	185742076	33712333	33775604	Scaffold_109	2	LR738416.1	14	unique
185995716	186027030	34028696	34060024	Scaffold_109	2	LR738416.1	14	unique
191835501	191884803	39890987	39940581	Scaffold_109	2	LR738416.1	14	unique
192307516	192410289	40362079	40464622	Scaffold_109	2	LR738416.1	14	unique
192552429	192594321	40607476	40649382	Scaffold_109	2	LR738416.1	14	unique
198030777	198073638	46229085	46272011	Scaffold_109	2	LR738416.1	14	unique
198811370	198845111	47003710	47037735	Scaffold_109	2	LR738416.1	14	unique
201721628	201752629	49685990	49717031	Scaffold_109	2	LR738416.1	14	unique
202421008	202454089	50390322	50423523	Scaffold_109	2	LR738416.1	14	unique
210274093	210314861	58434400	58475214	Scaffold_109	2	LR738416.1	14	unique
210392301	210424374	58550897	58582915	Scaffold_109	2	LR738416.1	14	unique
212795726	212830117	61008972	61043368	Scaffold_109	2	LR738416.1	14	unique
212920096	212954907	61130568	61165321	Scaffold_109	2	LR738416.1	14	unique
214150536	214184536	62365196	62399280	Scaffold_109	2	LR738416.1	14	unique
215125204	215168938	63361098	63404801	Scaffold_109	2	LR738416.1	14	unique
215168925	215208204	63405009	63444468	Scaffold_109	2	LR738416.1	14	unique
215563504	215595069	63797090	63828866	Scaffold_109	2	LR738416.1	14	unique
216043599	216074418	64276074	64306895	Scaffold_109	2	LR738416.1	14	unique
216296763	216334001	64524484	64561689	Scaffold_109	2	LR738416.1	14	unique
221378406	221412158	69754631	69788456	Scaffold_109	2	LR738416.1	14	unique
222604848	222637195	70984955	71017466	Scaffold_109	2	LR738416.1	14	unique
223278004	223315055	71682946	71720171	Scaffold_109	2	LR738416.1	14	unique
223372303	223416302	71776970	71820866	Scaffold_109	2	LR738416.1	14	unique
227194143	227225736	75602811	75634288	Scaffold_109	2	LR738416.1	14	unique
227227989	227267958	75636457	75676574	Scaffold_109	2	LR738416.1	14	unique
227373674	227411217	75788760	75826383	Scaffold_109	2	LR738416.1	14	unique
231132940	231168113	79577546	79612640	Scaffold_109	2	LR738416.1	14	unique
233150811	233190385	81647772	81687403	Scaffold_109	2	LR738416.1	14	unique
233216671	233253915	81714149	81751381	Scaffold_109	2	LR738416.1	14	unique
236197397	236236199	84798977	84837923	Scaffold_109	2	LR738416.1	14	unique
236396059	236441529	84995232	85040835	Scaffold_109	2	LR738416.1	14	unique
236868179	236919725	85465367	85516987	Scaffold_109	2	LR738416.1	14	unique
237725569	237768006	86315808	86358470	Scaffold_109	2	LR738416.1	14	unique
238582260	238614102	87192271	87224023	Scaffold_109	2	LR738416.1	14	unique
167506536	167541421	14908279	14943331	Scaffold_110	1	LR738407.1	5	unique
167552270	167589047	14952427	14989326	Scaffold_110	1	LR738407.1	5	unique
182298357	182329359	29884003	29914894	Scaffold_110	1	LR738407.1	5	unique
199460444	199526530	46965074	47031190	Scaffold_110	1	LR738407.1	5	unique
203978122	204016960	51502921	51541721	Scaffold_110	1	LR738407.1	5	unique
218022847	218058622	65669235	65705074	Scaffold_110	1	LR738407.1	5	unique
237670617	237703329	85455280	85488009	Scaffold_110	1	LR738407.1	5	unique
239406307	239437958	87220971	87252627	Scaffold_110	1	LR738407.1	5	unique
239453628	239499551	87268309	87314592	Scaffold_110	1	LR738407.1	5	unique
239504170	239536523	87319189	87351332	Scaffold_110	1	LR738407.1	5	unique
241850397	241883040	89696144	89728860	Scaffold_110	1	LR738407.1	5	unique
243052262	243104115	90875048	90926708	Scaffold_110	1	LR738407.1	5	unique
243184507	243221346	91010187	91046995	Scaffold_110	1	LR738407.1	5	unique
243601706	243638438	91426554	91463316	Scaffold_110	1	LR738407.1	5	unique
243665775	243702513	91492001	91528804	Scaffold_110	1	LR738407.1	5	unique
244416088	244453711	92267905	92305588	Scaffold_110	1	LR738407.1	5	unique
246562022	246596256	94455634	94489890	Scaffold_110	1	LR738407.1	5	unique
251933059	251984857	99976057	100027861	Scaffold_110	1	LR738407.1	5	unique
254106118	254145934	102161541	102201335	Scaffold_110	1	LR738407.1	5	unique
254455845	254493075	102511887	102549107	Scaffold_110	1	LR738407.1	5	unique
254986508	255020376	103045629	103079532	Scaffold_110	1	LR738407.1	5	unique
256938671	256979078	104762476	104802961	Scaffold_110	1	LR738407.1	5	unique
257039319	257077232	104861800	104899787	Scaffold_110	1	LR738407.1	5	unique
258163935	258212626	105991729	106040272	Scaffold_110	1	LR738407.1	5	unique
258420721	258454469	106250374	106284171	Scaffold_110	1	LR738407.1	5	unique
259263254	259295072	107094464	107126304	Scaffold_110	1	LR738407.1	5	unique
266742914	266781482	114612849	114651341	Scaffold_110	1	LR738407.1	5	unique
267169128	267200448	115046784	115078153	Scaffold_110	1	LR738407.1	5	unique
267513971	267558493	115389040	115433704	Scaffold_110	1	LR738407.1	5	unique
267629120	267664193	115505176	115540223	Scaffold_110	1	LR738407.1	5	unique
268687820	268719439	116576325	116608025	Scaffold_110	1	LR738407.1	5	unique
272235077	272274572	120196471	120235962	Scaffold_110	1	LR738407.1	5	unique
274799873	274838521	122778086	122816731	Scaffold_110	1	LR738407.1	5	unique
274838507	274869365	122816940	122847951	Scaffold_110	1	LR738407.1	5	unique
275100557	275146690	123073842	123120029	Scaffold_110	1	LR738407.1	5	unique
275168489	275209509	123141880	123182889	Scaffold_110	1	LR738407.1	5	unique
275463609	275501235	123432331	123469781	Scaffold_110	1	LR738407.1	5	unique
281077272	281114490	129133059	129170332	Scaffold_110	1	LR738407.1	5	unique
292054338	292107535	140269242	140322527	Scaffold_110	1	LR738407.1	5	unique
310032725	310070107	158607091	158644673	Scaffold_110	1	LR738407.1	5	unique
313251381	313290046	161875976	161914906	Scaffold_110	1	LR738407.1	5	unique
314665892	314700376	163308426	163343004	Scaffold_110	1	LR738407.1	5	unique
314787364	314818365	163434287	163465494	Scaffold_110	1	LR738407.1	5	unique
1248530	1282557	1338124	1372686	Scaffold_110	1	LR738408.1	6	unique
1737394	1775469	1859683	1897724	Scaffold_110	1	LR738408.1	6	unique
3459208	3502831	3620580	3664155	Scaffold_110	1	LR738408.1	6	unique
7756523	7792517	8059791	8095687	Scaffold_110	1	LR738408.1	6	unique
9505724	9550597	9854460	9899534	Scaffold_110	1	LR738408.1	6	unique
10129379	10160997	10487770	10519420	Scaffold_110	1	LR738408.1	6	unique
15820326	15873895	16329008	16382698	Scaffold_110	1	LR738408.1	6	unique
20298138	20330847	20913408	20946004	Scaffold_110	1	LR738408.1	6	unique
20356242	20390582	20971869	21006031	Scaffold_110	1	LR738408.1	6	unique
23883053	23920703	24520948	24558677	Scaffold_110	1	LR738408.1	6	unique
24366458	24402454	25016104	25052159	Scaffold_110	1	LR738408.1	6	unique
26414241	26453349	27076325	27115317	Scaffold_110	1	LR738408.1	6	unique
32195619	32226538	32974756	33005714	Scaffold_110	1	LR738408.1	6	unique
32391959	32424914	33173174	33205932	Scaffold_110	1	LR738408.1	6	unique
41765986	41803570	42741774	42779406	Scaffold_110	1	LR738408.1	6	unique
54843632	54893874	55989034	56039120	Scaffold_110	1	LR738408.1	6	unique
84958539	84991672	87058253	87091486	Scaffold_110	1	LR738408.1	6	unique
85004434	85036147	87103989	87135811	Scaffold_110	1	LR738408.1	6	unique
86022635	86090026	88142802	88210118	Scaffold_110	1	LR738408.1	6	unique
86682032	86716591	88796511	88831228	Scaffold_110	1	LR738408.1	6	unique
87262712	87316026	89381375	89434430	Scaffold_110	1	LR738408.1	6	unique
87382821	87426301	89500110	89543720	Scaffold_110	1	LR738408.1	6	unique
88228968	88263732	90355858	90390545	Scaffold_110	1	LR738408.1	6	unique
88265078	88297402	90391528	90423877	Scaffold_110	1	LR738408.1	6	unique
88452328	88488425	90580276	90616535	Scaffold_110	1	LR738408.1	6	unique
89730747	89764572	91853456	91887283	Scaffold_110	1	LR738408.1	6	unique
90309197	90358553	92461484	92511047	Scaffold_110	1	LR738408.1	6	unique
91118141	91149332	93265497	93296612	Scaffold_110	1	LR738408.1	6	unique
91813951	91879426	93974648	94040051	Scaffold_110	1	LR738408.1	6	unique
98602448	98633449	100926885	100958062	Scaffold_110	1	LR738408.1	6	unique
100241378	100279517	102500020	102538154	Scaffold_110	1	LR738408.1	6	unique
118538527	118580547	121167799	121209959	Scaffold_110	1	LR738408.1	6	unique
118682625	118717516	121312036	121347082	Scaffold_110	1	LR738408.1	6	unique
119103042	119143175	121732523	121772616	Scaffold_110	1	LR738408.1	6	unique
119289015	119337160	121921306	121969434	Scaffold_110	1	LR738408.1	6	unique
124982074	125023910	128522160	128563960	Scaffold_110	1	LR738408.1	6	unique
126709872	126740869	130282598	130313565	Scaffold_110	1	LR738408.1	6	unique
128236467	128272631	131824873	131861150	Scaffold_110	1	LR738408.1	6	unique
129013569	129048997	132599222	132634744	Scaffold_110	1	LR738408.1	6	unique
130807838	130849316	134409151	134450703	Scaffold_110	1	LR738408.1	6	unique
133513442	133569015	137276738	137332570	Scaffold_110	1	LR738408.1	6	unique
137036894	137068614	140920987	140952686	Scaffold_110	1	LR738408.1	6	unique
137085866	137134998	140971630	141021078	Scaffold_110	1	LR738408.1	6	unique
138878751	138916721	142819294	142857197	Scaffold_110	1	LR738408.1	6	unique
143811078	143854047	147781858	147824754	Scaffold_110	1	LR738408.1	6	unique

## Sheet: Dog-ASM_NN_V1
Reference = ASM_NN_V1	Query = ROS_Cfam_1.0
Ref_start	Ref_end	Query_start	Query_end	Ref (scaffold)	Ref (chr)	Query (scaffold)	Query (chr)	Tag
17233805	17242449	18919	10252	Scaffold_96	14	NC_051806.1	2	repetitive
9038772	9046939	69139140	69147319	Scaffold_96	14	NC_051810.1	6	unique
9506139	9515464	69744067	69753390	Scaffold_96	14	NC_051810.1	6	unique
17683997	17694202	39647279	39657505	Scaffold_96	14	NC_051810.1	6	unique
38928848	38939909	60099911	60110967	Scaffold_96	14	NC_051810.1	6	unique
39078292	39087014	60256219	60264976	Scaffold_96	14	NC_051810.1	6	repetitive
17233806	17242722	92162	101115	Scaffold_96	14	NC_051829.1	25	repetitive
17233809	17242727	9742	932	Scaffold_96	14	NC_051833.1	29	repetitive
31007740	31018053	10428	20573	Scaffold_97	10	NC_051806.1	2	repetitive
40212307	40222810	34949326	34959678	Scaffold_97	10	NC_051811.1	7	repetitive
45274849	45297057	11707509	11729682	Scaffold_97	10	NC_051811.1	7	unique
46166061	46174096	12602218	12610285	Scaffold_97	10	NC_051811.1	7	unique
48542421	48550379	14973462	14981513	Scaffold_97	10	NC_051811.1	7	unique
55410331	55418371	21694987	21702984	Scaffold_97	10	NC_051811.1	7	unique
56584597	56592882	22781490	22789695	Scaffold_97	10	NC_051811.1	7	unique
57641233	57649356	23828907	23837149	Scaffold_97	10	NC_051811.1	7	unique
63266713	63276249	8491259	8481753	Scaffold_97	10	NC_051811.1	7	unique
65380707	65390561	6363936	6354039	Scaffold_97	10	NC_051811.1	7	unique
66954611	66963541	4957622	4948671	Scaffold_97	10	NC_051811.1	7	unique
66999193	67009292	4915987	4905942	Scaffold_97	10	NC_051811.1	7	unique
67637645	67645711	4290326	4282223	Scaffold_97	10	NC_051811.1	7	unique
68232822	68241313	3667341	3658852	Scaffold_97	10	NC_051811.1	7	repetitive
68521454	68529855	3394155	3385866	Scaffold_97	10	NC_051811.1	7	unique
31007731	31018065	2795	12964	Scaffold_97	10	NC_051815.1	11	repetitive
31007736	31016467	4484	13148	Scaffold_97	10	NC_051816.1	12	repetitive
31007731	31018213	95689	85169	Scaffold_97	10	NC_051829.1	25	repetitive
31009959	31018053	101348	93261	Scaffold_97	10	NC_051829.1	25	repetitive
31007731	31016402	1468	10021	Scaffold_97	10	NC_051833.1	29	repetitive
31007934	31017744	31062047	31052393	Scaffold_97	10	NC_051840.1	36	repetitive
11049818	11059157	8232295	8241656	Scaffold_97	10	NC_051842.1	38	unique
12618094	12626352	9871189	9879445	Scaffold_97	10	NC_051842.1	38	unique
14747372	14758552	12030310	12041516	Scaffold_97	10	NC_051842.1	38	unique
15656363	15664601	12921055	12929295	Scaffold_97	10	NC_051842.1	38	unique
16520992	16529452	13793600	13801993	Scaffold_97	10	NC_051842.1	38	repetitive
21075755	21084004	18261223	18269466	Scaffold_97	10	NC_051842.1	38	unique
72973048	72986237	51772373	51759122	Scaffold_98	9	NC_051805.1	1	unique
76520316	76529239	48238460	48229524	Scaffold_98	9	NC_051805.1	1	unique
81852469	81860773	44083129	44074779	Scaffold_98	9	NC_051805.1	1	unique
82315366	82327627	43640954	43628780	Scaffold_98	9	NC_051805.1	1	unique
84901486	84909770	41082879	41074617	Scaffold_98	9	NC_051805.1	1	unique
90149081	90158125	35747845	35738867	Scaffold_98	9	NC_051805.1	1	unique
94896399	94904887	30995487	30987145	Scaffold_98	9	NC_051805.1	1	unique
8338849	8347163	4668072	4659757	Scaffold_98	9	NC_051813.1	9	unique
9161643	9171069	3834515	3825188	Scaffold_98	9	NC_051813.1	9	unique
9311358	9326173	3678770	3663926	Scaffold_98	9	NC_051813.1	9	unique
10719677	10733382	2237933	2224155	Scaffold_98	9	NC_051813.1	9	unique
11515438	11523641	1411523	1403338	Scaffold_98	9	NC_051813.1	9	unique
15781032	15789213	2568572	2576759	Scaffold_98	9	NC_051815.1	11	unique
22736286	22749756	9415609	9429105	Scaffold_98	9	NC_051815.1	11	unique
25278257	25288669	11938719	11949148	Scaffold_98	9	NC_051815.1	11	unique
25314069	25323127	11974028	11982988	Scaffold_98	9	NC_051815.1	11	unique
25329037	25344155	11989490	12005075	Scaffold_98	9	NC_051815.1	11	unique
25644211	25655685	12297415	12308850	Scaffold_98	9	NC_051815.1	11	unique
25982200	25992686	12603951	12614411	Scaffold_98	9	NC_051815.1	11	unique
26079116	26091285	12702412	12714564	Scaffold_98	9	NC_051815.1	11	unique
26527918	26540270	13128416	13140837	Scaffold_98	9	NC_051815.1	11	repetitive
31182041	31190651	17618310	17626982	Scaffold_98	9	NC_051815.1	11	unique
34302049	34314713	20762368	20775129	Scaffold_98	9	NC_051815.1	11	unique
34397597	34405750	20861218	20869373	Scaffold_98	9	NC_051815.1	11	unique
34506879	34516985	20973877	20984063	Scaffold_98	9	NC_051815.1	11	unique
34568294	34577408	21034975	21044161	Scaffold_98	9	NC_051815.1	11	unique
35806327	35814394	22194183	22202199	Scaffold_98	9	NC_051815.1	11	unique
36199703	36207823	22590088	22598322	Scaffold_98	9	NC_051815.1	11	unique
36235543	36244882	22624812	22634111	Scaffold_98	9	NC_051815.1	11	unique
36485034	36494925	22883447	22893316	Scaffold_98	9	NC_051815.1	11	unique
36643715	36652061	23044711	23053085	Scaffold_98	9	NC_051815.1	11	repetitive
36643715	36652061	23162503	23170871	Scaffold_98	9	NC_051815.1	11	repetitive
36751368	36759627	23260726	23269096	Scaffold_98	9	NC_051815.1	11	repetitive
36854239	36865268	23362829	23373764	Scaffold_98	9	NC_051815.1	11	unique
36941759	36950756	23452577	23461692	Scaffold_98	9	NC_051815.1	11	unique
42261378	42269749	28594764	28603221	Scaffold_98	9	NC_051815.1	11	unique
45711457	45725664	31943808	31957994	Scaffold_98	9	NC_051815.1	11	unique
49982707	49990615	36046011	36054022	Scaffold_98	9	NC_051815.1	11	unique
51765719	51779817	37818046	37832394	Scaffold_98	9	NC_051815.1	11	unique
52055143	52066185	38111043	38121953	Scaffold_98	9	NC_051815.1	11	repetitive
53758604	53770809	39816143	39828316	Scaffold_98	9	NC_051815.1	11	unique
53773521	53785177	39831182	39842808	Scaffold_98	9	NC_051815.1	11	unique
53989565	53997521	40047735	40055769	Scaffold_98	9	NC_051815.1	11	unique
54577022	54587397	40607898	40618251	Scaffold_98	9	NC_051815.1	11	unique
59836224	59844565	45363833	45372173	Scaffold_98	9	NC_051815.1	11	unique
1	11101	10424	21378	Scaffold_99	X	NC_051806.1	2	repetitive
5	11101	2188	13295	Scaffold_99	X	NC_051806.1	2	repetitive
5	11105	7081	18119	Scaffold_99	X	NC_051806.1	2	repetitive
131670224	131680319	23585	13634	Scaffold_99	X	NC_051806.1	2	repetitive
131670175	131680315	13023	2908	Scaffold_99	X	NC_051815.1	11	repetitive
5	9622	62008143	62017889	Scaffold_99	X	NC_051820.1	16	repetitive
131669672	131678263	48460269	48468898	Scaffold_99	X	NC_051828.1	24	repetitive
131674105	131682761	48460183	48468898	Scaffold_99	X	NC_051828.1	24	repetitive
1	8968	101094	92110	Scaffold_99	X	NC_051829.1	25	repetitive
5	8283	96794	88439	Scaffold_99	X	NC_051829.1	25	repetitive
131668966	131677678	85377	93933	Scaffold_99	X	NC_051829.1	25	repetitive
131673543	131682859	84720	93979	Scaffold_99	X	NC_051829.1	25	repetitive
131670575	131680703	10021	52	Scaffold_99	X	NC_051833.1	29	repetitive
131674737	131682859	31052393	31060431	Scaffold_99	X	NC_051840.1	36	repetitive
6533140	6542179	5155546	5146558	Scaffold_99	X	NC_051843.1	X	unique
7891063	7900413	10459717	10469049	Scaffold_99	X	NC_051843.1	X	unique
12659605	12671008	15374368	15385684	Scaffold_99	X	NC_051843.1	X	unique
14412587	14425075	17253943	17266438	Scaffold_99	X	NC_051843.1	X	unique
15698015	15707913	18644365	18654427	Scaffold_99	X	NC_051843.1	X	unique
15753147	15761786	18698914	18707477	Scaffold_99	X	NC_051843.1	X	unique
20121200	20143111	23617247	23639088	Scaffold_99	X	NC_051843.1	X	unique
20524469	20533819	24055368	24064740	Scaffold_99	X	NC_051843.1	X	unique
25793660	25802051	29344479	29352909	Scaffold_99	X	NC_051843.1	X	repetitive
26339286	26348725	29881241	29890637	Scaffold_99	X	NC_051843.1	X	unique
26644593	26654632	30187224	30197241	Scaffold_99	X	NC_051843.1	X	unique
26763772	26772538	30309624	30318393	Scaffold_99	X	NC_051843.1	X	repetitive
27022012	27032043	30553544	30563576	Scaffold_99	X	NC_051843.1	X	unique
27033603	27042049	30565063	30573500	Scaffold_99	X	NC_051843.1	X	unique
27897002	27907928	31477876	31488867	Scaffold_99	X	NC_051843.1	X	unique
30427324	30439565	34188286	34200657	Scaffold_99	X	NC_051843.1	X	unique
36758713	36768113	40893746	40903125	Scaffold_99	X	NC_051843.1	X	unique
36926588	36936064	41073734	41083258	Scaffold_99	X	NC_051843.1	X	unique
37692774	37702547	41901565	41911448	Scaffold_99	X	NC_051843.1	X	unique
43995340	44003500	48243557	48251825	Scaffold_99	X	NC_051843.1	X	repetitive
45346801	45355197	48994833	49003141	Scaffold_99	X	NC_051843.1	X	repetitive
47811369	47822782	51337250	51348888	Scaffold_99	X	NC_051843.1	X	unique
60078776	60086951	61321921	61330096	Scaffold_99	X	NC_051843.1	X	unique
67830242	67840245	67705055	67715135	Scaffold_99	X	NC_051843.1	X	unique
68008730	68021673	67833519	67846424	Scaffold_99	X	NC_051843.1	X	unique
68121854	68132518	67966622	67977288	Scaffold_99	X	NC_051843.1	X	repetitive
69899702	69910287	69525541	69536041	Scaffold_99	X	NC_051843.1	X	unique
70779882	70787964	70495374	70503414	Scaffold_99	X	NC_051843.1	X	unique
72492255	72502099	72128707	72138461	Scaffold_99	X	NC_051843.1	X	unique
73123177	73131543	72804657	72813038	Scaffold_99	X	NC_051843.1	X	unique
74345681	74359170	73938016	73951724	Scaffold_99	X	NC_051843.1	X	unique
81023115	81031154	80783013	80791021	Scaffold_99	X	NC_051843.1	X	unique
82183548	82194597	81624254	81635331	Scaffold_99	X	NC_051843.1	X	unique
85580695	85590236	77315421	77305987	Scaffold_99	X	NC_051843.1	X	unique
87524183	87533068	83177028	83185844	Scaffold_99	X	NC_051843.1	X	unique
88877470	88889619	84555028	84567132	Scaffold_99	X	NC_051843.1	X	unique
94830176	94839241	90640039	90649074	Scaffold_99	X	NC_051843.1	X	unique
94888276	94896497	90696021	90704306	Scaffold_99	X	NC_051843.1	X	unique
96433477	96444745	92303478	92314718	Scaffold_99	X	NC_051843.1	X	unique
96472628	96494199	92342360	92363914	Scaffold_99	X	NC_051843.1	X	unique
98776657	98786483	94675610	94685536	Scaffold_99	X	NC_051843.1	X	unique
100650125	100658675	96474089	96482493	Scaffold_99	X	NC_051843.1	X	unique
106565724	106580013	101938149	101952457	Scaffold_99	X	NC_051843.1	X	unique
108076453	108088115	103292611	103304374	Scaffold_99	X	NC_051843.1	X	unique
111328659	111339491	106552187	106562923	Scaffold_99	X	NC_051843.1	X	unique
112762555	112770941	108014493	108022889	Scaffold_99	X	NC_051843.1	X	unique
114429291	114444971	109639138	109654910	Scaffold_99	X	NC_051843.1	X	unique
114547021	114558509	109753758	109765283	Scaffold_99	X	NC_051843.1	X	unique
114562787	114574416	109769522	109781011	Scaffold_99	X	NC_051843.1	X	unique
115694997	115704011	110940605	110949631	Scaffold_99	X	NC_051843.1	X	unique
118008640	118019762	113278920	113289969	Scaffold_99	X	NC_051843.1	X	unique
121044392	121054518	116239501	116249563	Scaffold_99	X	NC_051843.1	X	unique
5	8426	7737	16191	Scaffold_100	8	NC_051806.1	2	repetitive
53728723	53737571	47256661	47265403	Scaffold_100	8	NC_051814.1	10	unique
54497660	54507373	48058903	48068657	Scaffold_100	8	NC_051814.1	10	unique
54649586	54658399	48212574	48221555	Scaffold_100	8	NC_051814.1	10	unique
57293719	57303451	43988398	43978572	Scaffold_100	8	NC_051814.1	10	unique
57441045	57449056	43838699	43830699	Scaffold_100	8	NC_051814.1	10	unique
61160541	61170282	40256002	40246236	Scaffold_100	8	NC_051814.1	10	unique
61713720	61722512	39761901	39753065	Scaffold_100	8	NC_051814.1	10	unique
62110496	62120620	39373734	39363501	Scaffold_100	8	NC_051814.1	10	repetitive
65686608	65698066	35969380	35957853	Scaffold_100	8	NC_051814.1	10	unique
73669864	73677865	52988893	52996897	Scaffold_100	8	NC_051814.1	10	unique
73736111	73744249	53055690	53063845	Scaffold_100	8	NC_051814.1	10	unique
73825136	73834487	53145182	53154450	Scaffold_100	8	NC_051814.1	10	unique
74169391	74177650	53456042	53464391	Scaffold_100	8	NC_051814.1	10	unique
80293188	80305171	59270949	59282801	Scaffold_100	8	NC_051814.1	10	unique
81036723	81046999	59983849	59994101	Scaffold_100	8	NC_051814.1	10	unique
81097191	81107343	60047603	60057783	Scaffold_100	8	NC_051814.1	10	unique
81246426	81258536	60197541	60209634	Scaffold_100	8	NC_051814.1	10	unique
81271246	81289090	60222834	60240803	Scaffold_100	8	NC_051814.1	10	unique
81316048	81325863	60267533	60277270	Scaffold_100	8	NC_051814.1	10	repetitive
81333944	81344231	60285713	60296034	Scaffold_100	8	NC_051814.1	10	unique
81738823	81750268	60671132	60682616	Scaffold_100	8	NC_051814.1	10	unique
81960651	81970273	60881004	60890590	Scaffold_100	8	NC_051814.1	10	unique
82689947	82698714	61596507	61605387	Scaffold_100	8	NC_051814.1	10	repetitive
82780452	82791349	61685676	61696797	Scaffold_100	8	NC_051814.1	10	unique
82799678	82812124	61705523	61718112	Scaffold_100	8	NC_051814.1	10	unique
82841352	82853516	61748969	61761126	Scaffold_100	8	NC_051814.1	10	unique
84955455	84965153	63799877	63809581	Scaffold_100	8	NC_051814.1	10	repetitive
84974957	84987540	63819766	63832270	Scaffold_100	8	NC_051814.1	10	unique
87861736	87870002	66451000	66459210	Scaffold_100	8	NC_051814.1	10	unique
88424436	88434255	67002753	67012856	Scaffold_100	8	NC_051814.1	10	unique
142119757	142131614	62005597	62017276	Scaffold_100	8	NC_051820.1	16	repetitive
94828242	94843935	15856967	15872623	Scaffold_100	8	NC_051821.1	17	unique
99116367	99125216	20094253	20103085	Scaffold_100	8	NC_051821.1	17	unique
100233368	100243866	21149942	21160442	Scaffold_100	8	NC_051821.1	17	unique
107278865	107287342	28002619	28011102	Scaffold_100	8	NC_051821.1	17	unique
111891230	111900559	32798578	32807824	Scaffold_100	8	NC_051821.1	17	unique
114427915	114435926	43671349	43663321	Scaffold_100	8	NC_051821.1	17	repetitive
114427915	114435926	43610232	43602207	Scaffold_100	8	NC_051821.1	17	repetitive
122918567	122926620	43814078	43822124	Scaffold_100	8	NC_051821.1	17	unique
123432361	123444749	43614682	43602210	Scaffold_100	8	NC_051821.1	17	repetitive
123432361	123444749	43675796	43663324	Scaffold_100	8	NC_051821.1	17	repetitive
126614253	126622569	47663107	47671318	Scaffold_100	8	NC_051821.1	17	unique
126962711	126971036	47977868	47986255	Scaffold_100	8	NC_051821.1	17	unique
127028389	127037052	48042763	48051380	Scaffold_100	8	NC_051821.1	17	unique
128457080	128466628	49429430	49439033	Scaffold_100	8	NC_051821.1	17	unique
13161807	13175531	13677275	13691079	Scaffold_100	8	NC_051828.1	24	unique
15277266	15285369	15871871	15880077	Scaffold_100	8	NC_051828.1	24	unique
21436142	21445552	22019508	22028838	Scaffold_100	8	NC_051828.1	24	unique
23148884	23157144	23744944	23753256	Scaffold_100	8	NC_051828.1	24	unique
23756762	23765667	24322041	24330992	Scaffold_100	8	NC_051828.1	24	unique
25674271	25684288	26246677	26256815	Scaffold_100	8	NC_051828.1	24	unique
26158416	26169120	26742598	26753303	Scaffold_100	8	NC_051828.1	24	unique
32490149	32499587	33291368	33300809	Scaffold_100	8	NC_051828.1	24	unique
34901090	34911402	35585802	35595985	Scaffold_100	8	NC_051828.1	24	unique
35792476	35801655	36407860	36417009	Scaffold_100	8	NC_051828.1	24	unique
36374294	36383239	36992954	37001850	Scaffold_100	8	NC_051828.1	24	unique
36553533	36561949	37154468	37162740	Scaffold_100	8	NC_051828.1	24	unique
46286344	46294371	46008370	46016450	Scaffold_100	8	NC_051828.1	24	repetitive
47653101	47663403	47295945	47306064	Scaffold_100	8	NC_051828.1	24	unique
142118331	142131610	101348	88165	Scaffold_100	8	NC_051829.1	25	repetitive
1	10532	9781	20309	Scaffold_101	12	NC_051806.1	2	repetitive
455	11187	7	10702	Scaffold_101	12	NC_051806.1	2	repetitive
120309574	120318353	62285011	62293803	Scaffold_101	12	NC_051806.1	2	unique
124047130	124055926	65583725	65592518	Scaffold_101	12	NC_051806.1	2	unique
128733303	128760682	76313757	76341433	Scaffold_101	12	NC_051806.1	2	unique
129170869	129184223	76729086	76742321	Scaffold_101	12	NC_051806.1	2	unique
129545414	129563441	77153870	77172016	Scaffold_101	12	NC_051806.1	2	unique
8282588	8292949	25593215	25603631	Scaffold_101	12	NC_051814.1	10	unique
14158256	14168638	31465495	31475795	Scaffold_101	12	NC_051814.1	10	unique
48045636	48057677	11420637	11408639	Scaffold_101	12	NC_051814.1	10	unique
49381004	49389383	10115289	10106891	Scaffold_101	12	NC_051814.1	10	unique
96698022	96707185	230240	221010	Scaffold_101	12	NC_051814.1	10	repetitive
101045592	101053761	1207971	1216106	Scaffold_101	12	NC_051814.1	10	repetitive
101259316	101268903	1415572	1425143	Scaffold_101	12	NC_051814.1	10	repetitive
1	11179	383	11503	Scaffold_101	12	NC_051815.1	11	repetitive
3	10514	862	11247	Scaffold_101	12	NC_051815.1	11	repetitive
1	10650	2768	13122	Scaffold_101	12	NC_051816.1	12	repetitive
22102706	22113046	26100333	26110644	Scaffold_101	12	NC_051819.1	15	unique
23467357	23479698	27377396	27389693	Scaffold_101	12	NC_051819.1	15	unique
28611464	28620826	32407708	32417107	Scaffold_101	12	NC_051819.1	15	unique
29394526	29403085	33165323	33173912	Scaffold_101	12	NC_051819.1	15	repetitive
33355046	33365675	37117012	37127550	Scaffold_101	12	NC_051819.1	15	unique
36084419	36092506	39570324	39578331	Scaffold_101	12	NC_051819.1	15	unique
2863	12482	62005636	62015314	Scaffold_101	12	NC_051820.1	16	repetitive
3593	12256	48468898	48460283	Scaffold_101	12	NC_051828.1	24	repetitive
1	8382	94500	86039	Scaffold_101	12	NC_051829.1	25	repetitive
1	9570	100725	90970	Scaffold_101	12	NC_051829.1	25	repetitive
2064	10884	93581	84720	Scaffold_101	12	NC_051829.1	25	repetitive
52771665	52780003	8962912	8971292	Scaffold_101	12	NC_051831.1	27	unique
57355073	57364132	13364975	13374018	Scaffold_101	12	NC_051831.1	27	unique
57388341	57397908	13400651	13410220	Scaffold_101	12	NC_051831.1	27	repetitive
59756548	59766652	15709823	15720022	Scaffold_101	12	NC_051831.1	27	unique
59810408	59823241	15763086	15776024	Scaffold_101	12	NC_051831.1	27	unique
59896498	59905456	15849325	15858221	Scaffold_101	12	NC_051831.1	27	unique
70059130	70067559	23363325	23354890	Scaffold_101	12	NC_051831.1	27	repetitive
70405961	70414874	22998711	22989887	Scaffold_101	12	NC_051831.1	27	unique
70806391	70820825	22592799	22578463	Scaffold_101	12	NC_051831.1	27	unique
70842831	70854437	22555957	22544414	Scaffold_101	12	NC_051831.1	27	unique
70986444	70995570	22414951	22405827	Scaffold_101	12	NC_051831.1	27	unique
82490494	82498575	37585030	37593082	Scaffold_101	12	NC_051831.1	27	unique
85377791	85391458	40640847	40654537	Scaffold_101	12	NC_051831.1	27	unique
85391428	85404402	40654279	40667274	Scaffold_101	12	NC_051831.1	27	unique
85411461	85419791	40674493	40682818	Scaffold_101	12	NC_051831.1	27	unique
99652407	99661418	45013347	45004281	Scaffold_101	12	NC_051831.1	27	unique
101876074	101884340	7485277	7477079	Scaffold_101	12	NC_051831.1	27	repetitive
103480732	103491079	5964907	5954420	Scaffold_101	12	NC_051831.1	27	unique
103593813	103602161	5855494	5847043	Scaffold_101	12	NC_051831.1	27	repetitive
1	8376	1866	10021	Scaffold_101	12	NC_051833.1	29	repetitive
605	10879	52	10021	Scaffold_101	12	NC_051833.1	29	repetitive
1	9704	2230	11920	Scaffold_101	12	NC_051842.1	38	repetitive
138103281	138127587	44541004	44565648	Scaffold_102	13	NC_051807.1	3	unique
6153378	6165698	7258062	7270530	Scaffold_102	13	NC_051812.1	8	unique
8597459	8606187	9730000	9738738	Scaffold_102	13	NC_051812.1	8	unique
15509753	15517827	27126803	27118732	Scaffold_102	13	NC_051812.1	8	unique
15535168	15544429	27099245	27090045	Scaffold_102	13	NC_051812.1	8	unique
17423485	17435238	25169220	25157476	Scaffold_102	13	NC_051812.1	8	unique
19848179	19856355	22797171	22789022	Scaffold_102	13	NC_051812.1	8	unique
20305551	20313656	22374185	22366004	Scaffold_102	13	NC_051812.1	8	unique
20341111	20350609	22343603	22334071	Scaffold_102	13	NC_051812.1	8	unique
32309530	32317759	32144245	32152449	Scaffold_102	13	NC_051812.1	8	repetitive
32781008	32790369	32629464	32638723	Scaffold_102	13	NC_051812.1	8	unique
32890489	32898573	32739757	32747877	Scaffold_102	13	NC_051812.1	8	unique
35045689	35053958	34854506	34862903	Scaffold_102	13	NC_051812.1	8	unique
35789379	35797889	35575754	35584283	Scaffold_102	13	NC_051812.1	8	unique
39859282	39868740	39456767	39466149	Scaffold_102	13	NC_051812.1	8	repetitive
42864610	42874043	42410404	42419779	Scaffold_102	13	NC_051812.1	8	unique
51918720	51927171	51259989	51268501	Scaffold_102	13	NC_051812.1	8	unique
60268357	60277746	59084445	59093891	Scaffold_102	13	NC_051812.1	8	unique
61443211	61451661	60242711	60251053	Scaffold_102	13	NC_051812.1	8	unique
64511929	64522211	63192732	63203104	Scaffold_102	13	NC_051812.1	8	unique
64594933	64607298	63275276	63287728	Scaffold_102	13	NC_051812.1	8	unique
64677518	64687586	63362774	63372814	Scaffold_102	13	NC_051812.1	8	unique
67573937	67590702	66246477	66263214	Scaffold_102	13	NC_051812.1	8	unique
67629642	67650461	66303410	66324238	Scaffold_102	13	NC_051812.1	8	unique
67667179	67676531	66340525	66349870	Scaffold_102	13	NC_051812.1	8	unique
67787846	67801512	66462414	66476113	Scaffold_102	13	NC_051812.1	8	unique
68206186	68215387	66863776	66873041	Scaffold_102	13	NC_051812.1	8	unique
70310396	70321322	68881988	68893072	Scaffold_102	13	NC_051812.1	8	unique
70426573	70434713	69000661	69008778	Scaffold_102	13	NC_051812.1	8	unique
71005816	71014050	69570921	69579107	Scaffold_102	13	NC_051812.1	8	unique
73228236	73236964	71769536	71778354	Scaffold_102	13	NC_051812.1	8	unique
73737050	73746609	72263922	72273441	Scaffold_102	13	NC_051812.1	8	unique
74912002	74921521	21141807	21151352	Scaffold_102	13	NC_051834.1	30	unique
75658153	75667872	21877265	21887074	Scaffold_102	13	NC_051834.1	30	unique
79683167	79691766	25781887	25790456	Scaffold_102	13	NC_051834.1	30	unique
80141162	80153548	26221416	26233718	Scaffold_102	13	NC_051834.1	30	unique
80410873	80419311	26486664	26495186	Scaffold_102	13	NC_051834.1	30	unique
83854781	83864486	29733555	29743277	Scaffold_102	13	NC_051834.1	30	repetitive
83952920	83962915	29826027	29836029	Scaffold_102	13	NC_051834.1	30	unique
84012594	84027941	29892412	29907734	Scaffold_102	13	NC_051834.1	30	unique
84772419	84784907	30644726	30657319	Scaffold_102	13	NC_051834.1	30	unique
89238224	89258474	34999735	35020027	Scaffold_102	13	NC_051834.1	30	unique
89715115	89723362	35426357	35434616	Scaffold_102	13	NC_051834.1	30	unique
89942264	89959785	35658783	35676328	Scaffold_102	13	NC_051834.1	30	unique
89964037	89973073	35680911	35690077	Scaffold_102	13	NC_051834.1	30	repetitive
90310904	90319565	36029491	36038070	Scaffold_102	13	NC_051834.1	30	unique
98780521	98788767	7903352	7911588	Scaffold_102	13	NC_051834.1	30	unique
102588205	102596449	14744378	14736152	Scaffold_102	13	NC_051834.1	30	unique
103397079	103405248	13942452	13934284	Scaffold_102	13	NC_051834.1	30	unique
106083353	106093624	11330268	11319938	Scaffold_102	13	NC_051834.1	30	unique
106447369	106455496	10980054	10971950	Scaffold_102	13	NC_051834.1	30	unique
107411585	107420355	16418595	16427368	Scaffold_102	13	NC_051834.1	30	unique
109875669	109885992	18821600	18832180	Scaffold_102	13	NC_051834.1	30	unique
114845071	114853512	4371090	4362498	Scaffold_102	13	NC_051834.1	30	unique
1	11646	6859	18418	Scaffold_103	5	NC_051806.1	2	repetitive
2693	11923	7	9085	Scaffold_103	5	NC_051806.1	2	repetitive
9019372	9029556	52913921	52903621	Scaffold_103	5	NC_051813.1	9	unique
12296342	12306296	46032266	46042226	Scaffold_103	5	NC_051813.1	9	unique
15139843	15149555	48879299	48889030	Scaffold_103	5	NC_051813.1	9	unique
16692223	16700431	51003831	50995590	Scaffold_103	5	NC_051813.1	9	repetitive
18689402	18701461	42111791	42099724	Scaffold_103	5	NC_051813.1	9	unique
19787226	19800109	40974234	40961423	Scaffold_103	5	NC_051813.1	9	unique
22069122	22079102	38776303	38766382	Scaffold_103	5	NC_051813.1	9	repetitive
22099216	22108547	38745541	38736216	Scaffold_103	5	NC_051813.1	9	repetitive
22493627	22503660	38349258	38339222	Scaffold_103	5	NC_051813.1	9	unique
22504281	22512440	38338489	38330202	Scaffold_103	5	NC_051813.1	9	repetitive
22558304	22570973	38287247	38274596	Scaffold_103	5	NC_051813.1	9	unique
23224709	23234252	37609440	37599931	Scaffold_103	5	NC_051813.1	9	unique
28138122	28147540	17796158	17805585	Scaffold_103	5	NC_051813.1	9	repetitive
28403491	28412031	18062898	18071445	Scaffold_103	5	NC_051813.1	9	unique
30750245	30759451	20454403	20463535	Scaffold_103	5	NC_051813.1	9	unique
34646500	34654711	24426060	24434317	Scaffold_103	5	NC_051813.1	9	unique
35862173	35870648	25671625	25680154	Scaffold_103	5	NC_051813.1	9	unique
36127760	36138430	25941530	25952237	Scaffold_103	5	NC_051813.1	9	unique
38817845	38829463	28515465	28527222	Scaffold_103	5	NC_051813.1	9	unique
40014305	40023873	29732202	29741923	Scaffold_103	5	NC_051813.1	9	repetitive
40241633	40251016	29949348	29958851	Scaffold_103	5	NC_051813.1	9	unique
40766765	40774893	30498863	30506911	Scaffold_103	5	NC_051813.1	9	unique
46558697	46567211	36007753	36016349	Scaffold_103	5	NC_051813.1	9	repetitive
46835172	46849100	36310488	36324442	Scaffold_103	5	NC_051813.1	9	unique
46850205	46869822	36325570	36345452	Scaffold_103	5	NC_051813.1	9	unique
46870338	46882012	36345987	36357762	Scaffold_103	5	NC_051813.1	9	unique
46882185	46893732	36357988	36369684	Scaffold_103	5	NC_051813.1	9	unique
47141387	47150401	36620285	36629289	Scaffold_103	5	NC_051813.1	9	repetitive
47187650	47197573	36667907	36677738	Scaffold_103	5	NC_051813.1	9	unique
106481857	106490213	1811261	1819759	Scaffold_103	5	NC_051826.1	22	unique
111374019	111383576	6522251	6531812	Scaffold_103	5	NC_051826.1	22	unique
119092291	119100508	14091112	14099322	Scaffold_103	5	NC_051826.1	22	unique
120724669	120732977	15631940	15640243	Scaffold_103	5	NC_051826.1	22	unique
127803715	127812466	22319137	22327864	Scaffold_103	5	NC_051826.1	22	repetitive
127937654	127948372	22454953	22465747	Scaffold_103	5	NC_051826.1	22	unique
131599077	131608459	26079879	26089219	Scaffold_103	5	NC_051826.1	22	unique
131896918	131905607	26378895	26387488	Scaffold_103	5	NC_051826.1	22	unique
131967801	131991248	26442548	26466029	Scaffold_103	5	NC_051826.1	22	unique
132287987	132296694	26764371	26773092	Scaffold_103	5	NC_051826.1	22	unique
137994469	138002832	32311705	32320111	Scaffold_103	5	NC_051826.1	22	unique
138600902	138612908	32904063	32916042	Scaffold_103	5	NC_051826.1	22	unique
142338592	142347727	36682516	36691657	Scaffold_103	5	NC_051826.1	22	unique
145415918	145429286	39756389	39769800	Scaffold_103	5	NC_051826.1	22	unique
158355109	158365022	52683220	52693109	Scaffold_103	5	NC_051826.1	22	unique
158628432	158636522	52954267	52962366	Scaffold_103	5	NC_051826.1	22	unique
162826028	162834771	57269314	57278113	Scaffold_103	5	NC_051826.1	22	unique
86003803	86018994	36506446	36521632	Scaffold_103	5	NC_051829.1	25	unique
88146015	88157455	37681327	37692744	Scaffold_103	5	NC_051829.1	25	unique
94449137	94459063	42269822	42279817	Scaffold_103	5	NC_051829.1	25	repetitive
99489560	99500091	47071157	47081723	Scaffold_103	5	NC_051829.1	25	unique
3	13209	5115	18226	Scaffold_104	11	NC_051806.1	2	repetitive
3	13234	10582	23585	Scaffold_104	11	NC_051806.1	2	repetitive
43179857	43188458	80957948	80966532	Scaffold_104	11	NC_051807.1	3	unique
43314438	43322816	81089747	81098196	Scaffold_104	11	NC_051807.1	3	unique
43589790	43601720	81365212	81377186	Scaffold_104	11	NC_051807.1	3	unique
46729118	46737826	84304568	84313240	Scaffold_104	11	NC_051807.1	3	unique
49393877	49403931	86912367	86922371	Scaffold_104	11	NC_051807.1	3	unique
49439113	49447678	86956515	86965140	Scaffold_104	11	NC_051807.1	3	unique
49740535	49748956	87258412	87266853	Scaffold_104	11	NC_051807.1	3	unique
50451574	50459891	87949573	87957817	Scaffold_104	11	NC_051807.1	3	unique
50510860	50521377	88006334	88016898	Scaffold_104	11	NC_051807.1	3	unique
54969543	54984291	92249880	92264567	Scaffold_104	11	NC_051807.1	3	unique
3	11730	647	12175	Scaffold_104	11	NC_051815.1	11	repetitive
9338174	9346538	1279061	1287402	Scaffold_104	11	NC_051817.1	13	unique
11677333	11693150	3553809	3569598	Scaffold_104	11	NC_051817.1	13	unique
15341992	15351698	7193040	7202716	Scaffold_104	11	NC_051817.1	13	unique
18110376	18127070	9849135	9865802	Scaffold_104	11	NC_051817.1	13	unique
25386341	25394982	16855799	16864418	Scaffold_104	11	NC_051817.1	13	unique
124633567	124642808	12600724	12591400	Scaffold_104	11	NC_051819.1	15	unique
127650545	127659964	9811065	9801649	Scaffold_104	11	NC_051819.1	15	unique
127696613	127706545	9775113	9765186	Scaffold_104	11	NC_051819.1	15	repetitive
142773016	142782412	15974370	15983786	Scaffold_104	11	NC_051819.1	15	repetitive
144028967	144038151	17109979	17119094	Scaffold_104	11	NC_051819.1	15	repetitive
146343192	146352745	19269639	19279222	Scaffold_104	11	NC_051819.1	15	unique
146583321	146592261	19492437	19501370	Scaffold_104	11	NC_051819.1	15	unique
146675541	146683800	19576930	19585205	Scaffold_104	11	NC_051819.1	15	unique
147330297	147341360	20222988	20234056	Scaffold_104	11	NC_051819.1	15	unique
178788198	178797386	30199643	30208765	Scaffold_104	11	NC_051820.1	16	unique
184195466	184204861	35330176	35339634	Scaffold_104	11	NC_051820.1	16	unique
184226877	184235113	35361579	35369868	Scaffold_104	11	NC_051820.1	16	unique
184383184	184391230	35525374	35533429	Scaffold_104	11	NC_051820.1	16	unique
196569518	196580061	47340239	47350642	Scaffold_104	11	NC_051820.1	16	unique
199399688	199408425	50259738	50268531	Scaffold_104	11	NC_051820.1	16	unique
78261239	78269812	46518628	46510073	Scaffold_104	11	NC_051823.1	19	unique
85518265	85526434	39842187	39833976	Scaffold_104	11	NC_051823.1	19	repetitive
86109867	86118618	39257712	39248982	Scaffold_104	11	NC_051823.1	19	unique
583	9257	48468898	48460239	Scaffold_104	11	NC_051828.1	24	repetitive
3473	14238	98289	87560	Scaffold_104	11	NC_051829.1	25	repetitive
152218333	152228376	23280626	23290737	Scaffold_104	11	NC_051829.1	25	repetitive
152528829	152537112	23593889	23602115	Scaffold_104	11	NC_051829.1	25	unique
153652636	153667176	24751371	24765878	Scaffold_104	11	NC_051829.1	25	unique
161008709	161018024	20158595	20149284	Scaffold_104	11	NC_051829.1	25	unique
162918193	162926693	18415080	18406533	Scaffold_104	11	NC_051829.1	25	repetitive
164213282	164223824	17142338	17131791	Scaffold_104	11	NC_051829.1	25	unique
899	11194	54	10021	Scaffold_104	11	NC_051833.1	29	repetitive
3318196	3327543	34850498	34859821	Scaffold_104	11	NC_051836.1	32	unique
5334938	5344211	36797451	36806660	Scaffold_104	11	NC_051836.1	32	repetitive
96368513	96380943	5672035	5684359	Scaffold_104	11	NC_051836.1	32	unique
98553270	98563202	7750772	7760717	Scaffold_104	11	NC_051836.1	32	unique
98731050	98740189	7929564	7938725	Scaffold_104	11	NC_051836.1	32	unique
98898447	98909326	8083942	8094885	Scaffold_104	11	NC_051836.1	32	unique
100807774	100815858	10013357	10021502	Scaffold_104	11	NC_051836.1	32	unique
100914602	100923482	10109225	10117995	Scaffold_104	11	NC_051836.1	32	repetitive
103638002	103646404	12698917	12707320	Scaffold_104	11	NC_051836.1	32	unique
104284413	104293212	13318324	13327151	Scaffold_104	11	NC_051836.1	32	unique
104302710	104314704	13336504	13348483	Scaffold_104	11	NC_051836.1	32	unique
108338493	108348154	17140080	17149810	Scaffold_104	11	NC_051836.1	32	unique
108404902	108414760	17205383	17215314	Scaffold_104	11	NC_051836.1	32	unique
115022546	115030759	23528114	23536324	Scaffold_104	11	NC_051836.1	32	unique
42459245	42474026	5790948	5805725	Scaffold_105	7	NC_051805.1	1	unique
50833702	50842813	15903524	15894428	Scaffold_105	7	NC_051805.1	1	unique
51239709	51249858	15464541	15454536	Scaffold_105	7	NC_051805.1	1	unique
53414331	53424094	13100061	13090305	Scaffold_105	7	NC_051805.1	1	unique
56437400	56447921	9564439	9574949	Scaffold_105	7	NC_051805.1	1	unique
58786861	58794965	21547609	21539572	Scaffold_105	7	NC_051805.1	1	unique
60917844	60927700	10601957	10611827	Scaffold_105	7	NC_051805.1	1	unique
27065166	27073405	26135120	26126789	Scaffold_105	7	NC_051806.1	2	unique
27516617	27526827	25671403	25661212	Scaffold_105	7	NC_051806.1	2	unique
31699488	31708977	21403512	21393928	Scaffold_105	7	NC_051806.1	2	unique
34485266	34493427	18652159	18644013	Scaffold_105	7	NC_051806.1	2	unique
7763732	7773521	71950537	71960300	Scaffold_105	7	NC_051809.1	5	repetitive
9079454	9087978	73269661	73278039	Scaffold_105	7	NC_051809.1	5	unique
10860548	10868921	75055348	75063685	Scaffold_105	7	NC_051809.1	5	unique
13770814	13780011	78057635	78066852	Scaffold_105	7	NC_051809.1	5	repetitive
14043482	14052989	78327971	78337437	Scaffold_105	7	NC_051809.1	5	unique
14053521	14062972	78337754	78347178	Scaffold_105	7	NC_051809.1	5	unique
14293629	14303865	78593478	78603616	Scaffold_105	7	NC_051809.1	5	unique
14639079	14647862	78887538	78896293	Scaffold_105	7	NC_051809.1	5	unique
14877973	14887016	79126129	79135209	Scaffold_105	7	NC_051809.1	5	unique
14968742	14978971	79215441	79225701	Scaffold_105	7	NC_051809.1	5	unique
15006833	15016627	79253356	79263204	Scaffold_105	7	NC_051809.1	5	unique
15319800	15328392	79559817	79568421	Scaffold_105	7	NC_051809.1	5	unique
15598830	15611112	79832665	79845007	Scaffold_105	7	NC_051809.1	5	unique
18232631	18245111	82521949	82534449	Scaffold_105	7	NC_051809.1	5	unique
111435533	111449035	12060409	12046727	Scaffold_105	7	NC_051809.1	5	unique
111638816	111647117	11854359	11846133	Scaffold_105	7	NC_051809.1	5	unique
115790210	115798378	7772921	7764781	Scaffold_105	7	NC_051809.1	5	unique
14294918	14303865	43444068	43435229	Scaffold_105	7	NC_051813.1	9	unique
176270620	176278673	19746628	19754800	Scaffold_105	7	NC_051822.1	18	unique
176430602	176439115	19915706	19924123	Scaffold_105	7	NC_051822.1	18	unique
176624471	176636386	20110382	20122455	Scaffold_105	7	NC_051822.1	18	unique
176984875	176994166	20466405	20475653	Scaffold_105	7	NC_051822.1	18	unique
176995868	177004786	20477957	20486743	Scaffold_105	7	NC_051822.1	18	unique
177098375	177106972	20579212	20587797	Scaffold_105	7	NC_051822.1	18	unique
177135954	177145397	20616585	20626091	Scaffold_105	7	NC_051822.1	18	unique
189161788	189174963	12917437	12930733	Scaffold_105	7	NC_051822.1	18	unique
201188441	201198899	4927727	4938144	Scaffold_105	7	NC_051822.1	18	unique
124663132	124671153	816082	824096	Scaffold_105	7	NC_051825.1	21	unique
133033637	133045569	8793199	8805085	Scaffold_105	7	NC_051825.1	21	unique
139684573	139693121	15058798	15067357	Scaffold_105	7	NC_051825.1	21	unique
144327336	144336607	19604361	19613653	Scaffold_105	7	NC_051825.1	21	unique
147169017	147177168	22346886	22355132	Scaffold_105	7	NC_051825.1	21	repetitive
147636952	147645771	22833963	22842667	Scaffold_105	7	NC_051825.1	21	unique
154596932	154608102	30375831	30387105	Scaffold_105	7	NC_051825.1	21	unique
154766829	154778032	30550537	30561768	Scaffold_105	7	NC_051825.1	21	unique
154959293	154967309	30737488	30745585	Scaffold_105	7	NC_051825.1	21	repetitive
154998875	155011364	30776914	30789423	Scaffold_105	7	NC_051825.1	21	unique
158595416	158604227	34531364	34540191	Scaffold_105	7	NC_051825.1	21	unique
158735537	158744437	34664779	34673730	Scaffold_105	7	NC_051825.1	21	unique
163830980	163839327	40073806	40082155	Scaffold_105	7	NC_051825.1	21	unique
163878748	163891056	40121898	40134189	Scaffold_105	7	NC_051825.1	21	unique
164177467	164191023	40411476	40425076	Scaffold_105	7	NC_051825.1	21	unique
174004356	174014001	49994767	50004393	Scaffold_105	7	NC_051825.1	21	unique
166098790	166107882	2196279	2205392	Scaffold_106	6	NC_051824.1	20	unique
170020737	170029412	5698363	5707011	Scaffold_106	6	NC_051824.1	20	unique
170516618	170527628	6180674	6191786	Scaffold_106	6	NC_051824.1	20	unique
170748964	170757711	6427951	6436694	Scaffold_106	6	NC_051824.1	20	repetitive
172426208	172434839	8062396	8071053	Scaffold_106	6	NC_051824.1	20	unique
172899055	172908795	8521870	8531640	Scaffold_106	6	NC_051824.1	20	unique
172940111	172953731	8562650	8576066	Scaffold_106	6	NC_051824.1	20	unique
174764385	174773199	10301057	10309944	Scaffold_106	6	NC_051824.1	20	unique
175619652	175628512	11080888	11089715	Scaffold_106	6	NC_051824.1	20	unique
177543704	177551809	12785084	12793147	Scaffold_106	6	NC_051824.1	20	unique
178436537	178445802	13591725	13600853	Scaffold_106	6	NC_051824.1	20	unique
178533940	178542718	13676326	13685068	Scaffold_106	6	NC_051824.1	20	unique
183576798	183584949	18550598	18558801	Scaffold_106	6	NC_051824.1	20	unique
185420257	185431996	20370055	20381784	Scaffold_106	6	NC_051824.1	20	unique
185518498	185532237	20468610	20482548	Scaffold_106	6	NC_051824.1	20	unique
185970790	185978902	20917056	20925161	Scaffold_106	6	NC_051824.1	20	unique
186006685	186017176	20951481	20962056	Scaffold_106	6	NC_051824.1	20	unique
186056776	186065615	21001984	21010852	Scaffold_106	6	NC_051824.1	20	unique
186105097	186115603	21050131	21060630	Scaffold_106	6	NC_051824.1	20	unique
186349651	186358617	21282636	21291628	Scaffold_106	6	NC_051824.1	20	unique
186455750	186467958	21389835	21402080	Scaffold_106	6	NC_051824.1	20	unique
186706331	186718036	21642085	21653819	Scaffold_106	6	NC_051824.1	20	unique
194006442	194016379	28806143	28816158	Scaffold_106	6	NC_051824.1	20	unique
194025121	194033630	28824993	28833535	Scaffold_106	6	NC_051824.1	20	unique
194040756	194053937	28840321	28853619	Scaffold_106	6	NC_051824.1	20	unique
194135935	194145918	28933694	28943818	Scaffold_106	6	NC_051824.1	20	unique
199996075	200004095	34555009	34563032	Scaffold_106	6	NC_051824.1	20	unique
200124843	200135770	34679776	34690778	Scaffold_106	6	NC_051824.1	20	unique
200288541	200299967	34853172	34864533	Scaffold_106	6	NC_051824.1	20	unique
200479880	200488415	35041366	35050029	Scaffold_106	6	NC_051824.1	20	unique
203018440	203028183	37564485	37574310	Scaffold_106	6	NC_051824.1	20	unique
203157834	203167126	37705474	37714732	Scaffold_106	6	NC_051824.1	20	unique
203548825	203557776	38096446	38105197	Scaffold_106	6	NC_051824.1	20	unique
204865989	204876784	39355970	39366684	Scaffold_106	6	NC_051824.1	20	unique
204983406	204992184	39473531	39482252	Scaffold_106	6	NC_051824.1	20	unique
205297532	205308599	39816804	39827900	Scaffold_106	6	NC_051824.1	20	unique
205419679	205429682	39939751	39949699	Scaffold_106	6	NC_051824.1	20	unique
205448557	205457260	39969068	39977795	Scaffold_106	6	NC_051824.1	20	unique
205848755	205864207	40376319	40391716	Scaffold_106	6	NC_051824.1	20	unique
205886042	205898169	40413835	40425916	Scaffold_106	6	NC_051824.1	20	unique
205967598	205980345	40491582	40504352	Scaffold_106	6	NC_051824.1	20	unique
206297765	206305815	40941886	40949901	Scaffold_106	6	NC_051824.1	20	unique
212385223	212393644	44898696	44907262	Scaffold_106	6	NC_051824.1	20	unique
212430666	212439838	44946815	44956017	Scaffold_106	6	NC_051824.1	20	unique
212923726	212933661	45453655	45463596	Scaffold_106	6	NC_051824.1	20	unique
214685831	214712913	47231290	47258412	Scaffold_106	6	NC_051824.1	20	unique
215437497	215446350	49665723	49674690	Scaffold_106	6	NC_051824.1	20	unique
215471417	215480991	49700384	49709838	Scaffold_106	6	NC_051824.1	20	unique
215494652	215503126	49723747	49732315	Scaffold_106	6	NC_051824.1	20	unique
68167560	68175621	15416261	15408139	Scaffold_106	6	NC_051827.1	23	repetitive
69458469	69466505	14211360	14203330	Scaffold_106	6	NC_051827.1	23	repetitive
69970317	69978581	13714912	13706715	Scaffold_106	6	NC_051827.1	23	unique
73812840	73822190	9949629	9940228	Scaffold_106	6	NC_051827.1	23	unique
74206762	74215104	9588896	9580573	Scaffold_106	6	NC_051827.1	23	unique
74215490	74226991	9580123	9568708	Scaffold_106	6	NC_051827.1	23	unique
74875783	74884308	8952892	8944291	Scaffold_106	6	NC_051827.1	23	repetitive
76093612	76102590	7799294	7790157	Scaffold_106	6	NC_051827.1	23	unique
125872427	125881642	18266364	18275537	Scaffold_106	6	NC_051827.1	23	unique
140623546	140632775	26663583	26672845	Scaffold_106	6	NC_051827.1	23	unique
141915810	141924673	27917768	27926667	Scaffold_106	6	NC_051827.1	23	unique
142109893	142118826	28106929	28115831	Scaffold_106	6	NC_051827.1	23	unique
142173652	142184366	28169128	28179815	Scaffold_106	6	NC_051827.1	23	unique
142197122	142208340	28192488	28203901	Scaffold_106	6	NC_051827.1	23	unique
142313779	142326223	28312732	28325094	Scaffold_106	6	NC_051827.1	23	unique
142618465	142626967	28601955	28610435	Scaffold_106	6	NC_051827.1	23	repetitive
144957164	144965993	30733493	30742287	Scaffold_106	6	NC_051827.1	23	unique
145247029	145256962	31017848	31027877	Scaffold_106	6	NC_051827.1	23	unique
147538152	147547680	33354542	33363967	Scaffold_106	6	NC_051827.1	23	unique
150767735	150777248	36476993	36486516	Scaffold_106	6	NC_051827.1	23	unique
152168193	152176171	37847468	37855494	Scaffold_106	6	NC_051827.1	23	unique
152605447	152614183	38248106	38256814	Scaffold_106	6	NC_051827.1	23	unique
156569368	156577844	44502698	44511207	Scaffold_106	6	NC_051827.1	23	unique
158219522	158228012	46108213	46116650	Scaffold_106	6	NC_051827.1	23	unique
159432053	159442466	47225828	47236124	Scaffold_106	6	NC_051827.1	23	unique
26821649	26832005	26178696	26189049	Scaffold_106	6	NC_051835.1	31	unique
26873646	26882280	26228862	26237586	Scaffold_106	6	NC_051835.1	31	unique
26976559	26986832	26331640	26341863	Scaffold_106	6	NC_051835.1	31	unique
27079527	27088274	26435758	26444384	Scaffold_106	6	NC_051835.1	31	unique
37748417	37760907	36586647	36599137	Scaffold_106	6	NC_051835.1	31	unique
38824505	38832737	37642413	37650633	Scaffold_106	6	NC_051835.1	31	unique
55444335	55452742	13479937	13488355	Scaffold_106	6	NC_051837.1	33	unique
55569084	55577915	13598597	13607352	Scaffold_106	6	NC_051837.1	33	unique
55856296	55864677	13879403	13887798	Scaffold_106	6	NC_051837.1	33	unique
60368808	60381536	18188090	18200676	Scaffold_106	6	NC_051837.1	33	unique
60958043	60969000	18768060	18778957	Scaffold_106	6	NC_051837.1	33	unique
61035729	61052322	18847144	18863644	Scaffold_106	6	NC_051837.1	33	unique
61070516	61085821	18881610	18897092	Scaffold_106	6	NC_051837.1	33	unique
61141003	61149005	18953230	18961228	Scaffold_106	6	NC_051837.1	33	repetitive
61239076	61248369	19045846	19055106	Scaffold_106	6	NC_051837.1	33	unique
61494424	61504345	19297467	19307451	Scaffold_106	6	NC_051837.1	33	unique
61696264	61708224	19478485	19490491	Scaffold_106	6	NC_051837.1	33	unique
62193062	62201492	19917227	19925735	Scaffold_106	6	NC_051837.1	33	unique
62351899	62361347	20079510	20089001	Scaffold_106	6	NC_051837.1	33	unique
62616868	62625929	20333322	20342388	Scaffold_106	6	NC_051837.1	33	unique
63666581	63675164	21326819	21335387	Scaffold_106	6	NC_051837.1	33	unique
119509333	119520455	28470255	28459161	Scaffold_106	6	NC_051837.1	33	unique
89942998	89952487	30505535	30514960	Scaffold_106	6	NC_051838.1	34	unique
93618166	93632401	33960344	33974565	Scaffold_106	6	NC_051838.1	34	unique
93725246	93737638	34071223	34083738	Scaffold_106	6	NC_051838.1	34	unique
98061180	98070165	38307036	38316048	Scaffold_106	6	NC_051838.1	34	unique
103212412	103226065	13180997	13194728	Scaffold_106	6	NC_051838.1	34	unique
104652344	104661286	14533190	14542197	Scaffold_106	6	NC_051838.1	34	repetitive
104865069	104878331	14740678	14754088	Scaffold_106	6	NC_051838.1	34	unique
104879169	104887078	14754885	14762937	Scaffold_106	6	NC_051838.1	34	repetitive
104887804	104902042	14763647	14778030	Scaffold_106	6	NC_051838.1	34	unique
105344469	105353163	15216166	15224666	Scaffold_106	6	NC_051838.1	34	repetitive
105366603	105375244	15238300	15246851	Scaffold_106	6	NC_051838.1	34	unique
105616614	105626576	15472916	15482755	Scaffold_106	6	NC_051838.1	34	unique
105956020	105965897	15817032	15826952	Scaffold_106	6	NC_051838.1	34	unique
107103327	107116073	16965457	16978320	Scaffold_106	6	NC_051838.1	34	unique
107117054	107127186	16978661	16988826	Scaffold_106	6	NC_051838.1	34	repetitive
107171788	107179899	17038590	17046725	Scaffold_106	6	NC_051838.1	34	unique
107288138	107296283	17158983	17167064	Scaffold_106	6	NC_051838.1	34	unique
108558799	108569648	18424595	18435559	Scaffold_106	6	NC_051838.1	34	unique
108847803	108857356	18727512	18736974	Scaffold_106	6	NC_051838.1	34	unique
110155672	110164301	20047477	20056299	Scaffold_106	6	NC_051838.1	34	unique
110164570	110173428	20056646	20065593	Scaffold_106	6	NC_051838.1	34	unique
110288475	110296548	20174642	20182731	Scaffold_106	6	NC_051838.1	34	unique
110297468	110306288	20183824	20192722	Scaffold_106	6	NC_051838.1	34	unique
111184915	111193066	21076302	21084545	Scaffold_106	6	NC_051838.1	34	unique
863063	873307	26101855	26112103	Scaffold_107	4	NC_051817.1	13	unique
904551	916374	26152064	26163854	Scaffold_107	4	NC_051817.1	13	unique
7102719	7111648	32336413	32345270	Scaffold_107	4	NC_051817.1	13	unique
9696637	9705476	34910779	34919577	Scaffold_107	4	NC_051817.1	13	unique
11768948	11777706	36918688	36927411	Scaffold_107	4	NC_051817.1	13	unique
11814401	11822296	36963915	36971970	Scaffold_107	4	NC_051817.1	13	unique
13741966	13751583	38831264	38840842	Scaffold_107	4	NC_051817.1	13	unique
21761120	21769171	46662206	46670315	Scaffold_107	4	NC_051817.1	13	unique
23106861	23114866	47982609	47990668	Scaffold_107	4	NC_051817.1	13	unique
23174433	23183501	48050864	48059986	Scaffold_107	4	NC_051817.1	13	unique
23599472	23613309	48473782	48487955	Scaffold_107	4	NC_051817.1	13	unique
32746959	32755431	57427220	57435669	Scaffold_107	4	NC_051817.1	13	unique
32757686	32767834	57437970	57448084	Scaffold_107	4	NC_051817.1	13	unique
32862437	32873377	57545602	57556541	Scaffold_107	4	NC_051817.1	13	unique
33895721	33905401	58590552	58600248	Scaffold_107	4	NC_051817.1	13	unique
34898916	34908215	59651215	59660618	Scaffold_107	4	NC_051817.1	13	repetitive
155986147	155997116	13997683	14008562	Scaffold_107	4	NC_051818.1	14	unique
158889478	158899456	16850711	16860798	Scaffold_107	4	NC_051818.1	14	repetitive
159286285	159294420	17218932	17227084	Scaffold_107	4	NC_051818.1	14	unique
160345702	160354886	18227535	18236783	Scaffold_107	4	NC_051818.1	14	unique
160983706	160993498	18880937	18890812	Scaffold_107	4	NC_051818.1	14	unique
162031508	162044072	19926072	19938630	Scaffold_107	4	NC_051818.1	14	unique
162047812	162055910	19941698	19949765	Scaffold_107	4	NC_051818.1	14	unique
162189417	162198106	20073499	20082260	Scaffold_107	4	NC_051818.1	14	unique
163973310	163984894	21877755	21889360	Scaffold_107	4	NC_051818.1	14	unique
165511693	165520364	23369781	23378655	Scaffold_107	4	NC_051818.1	14	unique
165867846	165876613	23720798	23729548	Scaffold_107	4	NC_051818.1	14	repetitive
165918440	165927847	23770124	23779541	Scaffold_107	4	NC_051818.1	14	unique
170862235	170870357	28664301	28672551	Scaffold_107	4	NC_051818.1	14	unique
175086393	175094818	32801801	32810225	Scaffold_107	4	NC_051818.1	14	unique
175625018	175633020	33292509	33300701	Scaffold_107	4	NC_051818.1	14	unique
176164939	176173414	33799879	33808313	Scaffold_107	4	NC_051818.1	14	unique
176739364	176749786	34360429	34370747	Scaffold_107	4	NC_051818.1	14	unique
177080505	177088740	34719703	34727922	Scaffold_107	4	NC_051818.1	14	unique
177499624	177508193	35150015	35158613	Scaffold_107	4	NC_051818.1	14	unique
181262936	181271538	38882869	38891506	Scaffold_107	4	NC_051818.1	14	unique
181926117	181934657	39574674	39583189	Scaffold_107	4	NC_051818.1	14	unique
182547124	182563531	40204980	40221391	Scaffold_107	4	NC_051818.1	14	unique
182565344	182574262	40222728	40231698	Scaffold_107	4	NC_051818.1	14	unique
182574424	182608073	40231973	40265809	Scaffold_107	4	NC_051818.1	14	unique
182608871	182631499	40266553	40289323	Scaffold_107	4	NC_051818.1	14	unique
182632977	182648694	40290796	40306751	Scaffold_107	4	NC_051818.1	14	unique
182649070	182660046	40307157	40318194	Scaffold_107	4	NC_051818.1	14	unique
183019694	183027794	40682803	40690921	Scaffold_107	4	NC_051818.1	14	repetitive
183737367	183746216	41423831	41432765	Scaffold_107	4	NC_051818.1	14	unique
184010486	184019340	41696677	41705462	Scaffold_107	4	NC_051818.1	14	unique
184020937	184029878	41706856	41715925	Scaffold_107	4	NC_051818.1	14	repetitive
184139177	184147967	41824671	41833597	Scaffold_107	4	NC_051818.1	14	unique
188052479	188061476	45644798	45653864	Scaffold_107	4	NC_051818.1	14	unique
190303419	190311705	47909002	47917264	Scaffold_107	4	NC_051818.1	14	unique
196270705	196297286	53634935	53661611	Scaffold_107	4	NC_051818.1	14	unique
196505022	196514029	53868889	53877934	Scaffold_107	4	NC_051818.1	14	unique
196531705	196544849	53894550	53907721	Scaffold_107	4	NC_051818.1	14	unique
197254801	197264492	54604562	54614294	Scaffold_107	4	NC_051818.1	14	unique
197453453	197463177	54801582	54811421	Scaffold_107	4	NC_051818.1	14	unique
197470336	197479605	54821490	54830722	Scaffold_107	4	NC_051818.1	14	unique
207141886	207151210	8664597	8655275	Scaffold_107	4	NC_051818.1	14	unique
208733088	208741426	7099401	7091103	Scaffold_107	4	NC_051818.1	14	unique
213326323	213334538	13261326	13253102	Scaffold_107	4	NC_051820.1	16	unique
213773218	213781888	12816072	12807494	Scaffold_107	4	NC_051820.1	16	repetitive
215098407	215106730	11487301	11479045	Scaffold_107	4	NC_051820.1	16	unique
216895733	216906716	9366630	9355579	Scaffold_107	4	NC_051820.1	16	unique
141269288	141280297	43488676	43477651	Scaffold_107	4	NC_051822.1	18	unique
150063444	150074957	35054501	35043054	Scaffold_107	4	NC_051822.1	18	unique
50726511	50736286	10988015	10997932	Scaffold_107	4	NC_051833.1	29	unique
56284564	56293706	16258607	16267710	Scaffold_107	4	NC_051833.1	29	unique
56511305	56520619	16458273	16467637	Scaffold_107	4	NC_051833.1	29	unique
57228648	57238405	17147344	17157086	Scaffold_107	4	NC_051833.1	29	repetitive
57318630	57332361	17234972	17248697	Scaffold_107	4	NC_051833.1	29	unique
57332367	57341732	17248946	17258371	Scaffold_107	4	NC_051833.1	29	repetitive
57341910	57352536	17258342	17269055	Scaffold_107	4	NC_051833.1	29	unique
57353220	57361041	17269769	17277782	Scaffold_107	4	NC_051833.1	29	unique
57429418	57439983	17345065	17355471	Scaffold_107	4	NC_051833.1	29	unique
57560146	57568710	17480058	17488726	Scaffold_107	4	NC_051833.1	29	unique
57914663	57924145	17817703	17827101	Scaffold_107	4	NC_051833.1	29	unique
58212123	58220145	18099804	18107791	Scaffold_107	4	NC_051833.1	29	unique
59356102	59364996	19102212	19111093	Scaffold_107	4	NC_051833.1	29	unique
61788545	61796881	21406448	21414860	Scaffold_107	4	NC_051833.1	29	unique
63676491	63684472	23243427	23251513	Scaffold_107	4	NC_051833.1	29	unique
69241084	69250138	26132973	26142095	Scaffold_107	4	NC_051833.1	29	unique
70255029	70263716	27132972	27141711	Scaffold_107	4	NC_051833.1	29	unique
70832773	70842435	27687520	27697157	Scaffold_107	4	NC_051833.1	29	unique
70928514	70942510	27782730	27796643	Scaffold_107	4	NC_051833.1	29	unique
71149085	71159153	27996738	28006742	Scaffold_107	4	NC_051833.1	29	unique
75430359	75439001	32128570	32137315	Scaffold_107	4	NC_051833.1	29	unique
77169379	77177351	33794097	33802093	Scaffold_107	4	NC_051833.1	29	unique
77858970	77873113	34402779	34416889	Scaffold_107	4	NC_051833.1	29	unique
78392216	78403234	34893088	34904019	Scaffold_107	4	NC_051833.1	29	unique
78403227	78411642	34904212	34912565	Scaffold_107	4	NC_051833.1	29	unique
81865353	81878832	37858227	37871563	Scaffold_107	4	NC_051833.1	29	unique
134503388	134511868	111943332	111934813	Scaffold_108	3	NC_051805.1	1	unique
134682595	134690982	111762766	111754424	Scaffold_108	3	NC_051805.1	1	unique
141372958	141382753	105001554	104991713	Scaffold_108	3	NC_051805.1	1	unique
143014472	143023205	103366740	103357859	Scaffold_108	3	NC_051805.1	1	unique
143234001	143242990	103142146	103133079	Scaffold_108	3	NC_051805.1	1	repetitive
123521261	123529403	14375	22551	Scaffold_108	3	NC_051806.1	2	repetitive
151551605	151560194	45622024	45630601	Scaffold_108	3	NC_051811.1	7	unique
154997081	155005556	49070590	49079051	Scaffold_108	3	NC_051811.1	7	unique
155608740	155618237	49662039	49671503	Scaffold_108	3	NC_051811.1	7	repetitive
158680825	158693338	52669270	52681949	Scaffold_108	3	NC_051811.1	7	unique
162021578	162030928	56061644	56070991	Scaffold_108	3	NC_051811.1	7	repetitive
162201177	162210277	56241993	56251293	Scaffold_108	3	NC_051811.1	7	unique
162922712	162933399	56942351	56953123	Scaffold_108	3	NC_051811.1	7	unique
169272992	169290148	63191962	63209163	Scaffold_108	3	NC_051811.1	7	unique
169336562	169345149	63255141	63263611	Scaffold_108	3	NC_051811.1	7	repetitive
169389099	169397838	63308300	63316986	Scaffold_108	3	NC_051811.1	7	unique
169452362	169460719	63371311	63379698	Scaffold_108	3	NC_051811.1	7	unique
180700816	180711038	74381686	74391969	Scaffold_108	3	NC_051811.1	7	unique
182851227	182859441	76585457	76593625	Scaffold_108	3	NC_051811.1	7	unique
210263847	210273058	78220661	78229862	Scaffold_108	3	NC_051811.1	7	unique
82905111	82913405	3574015	3582241	Scaffold_108	3	NC_051823.1	19	unique
82913701	82922087	3582666	3590973	Scaffold_108	3	NC_051823.1	19	unique
83925670	83933953	4498273	4506511	Scaffold_108	3	NC_051823.1	19	unique
86511933	86520071	6946994	6955147	Scaffold_108	3	NC_051823.1	19	unique
86732181	86741253	7158284	7167355	Scaffold_108	3	NC_051823.1	19	unique
86833847	86843427	7265978	7275654	Scaffold_108	3	NC_051823.1	19	repetitive
86932785	86941120	7365164	7373567	Scaffold_108	3	NC_051823.1	19	unique
87375073	87384718	7813276	7822894	Scaffold_108	3	NC_051823.1	19	unique
87624311	87633302	8067045	8076037	Scaffold_108	3	NC_051823.1	19	unique
87806094	87817918	8250296	8262119	Scaffold_108	3	NC_051823.1	19	unique
87849576	87859830	8292867	8303164	Scaffold_108	3	NC_051823.1	19	unique
87951656	87961645	8396055	8406041	Scaffold_108	3	NC_051823.1	19	unique
89601887	89610796	9955596	9964704	Scaffold_108	3	NC_051823.1	19	unique
90944956	90953339	11179214	11187542	Scaffold_108	3	NC_051823.1	19	unique
111871583	111882396	30633819	30644679	Scaffold_108	3	NC_051823.1	19	unique
37627216	37635944	10354943	10346161	Scaffold_108	3	NC_051829.1	25	unique
123521263	123529406	95143	86982	Scaffold_108	3	NC_051829.1	25	repetitive
198191966	198200610	34678628	34687205	Scaffold_108	3	NC_051830.1	26	unique
217607724	217616825	15992697	16001692	Scaffold_108	3	NC_051830.1	26	unique
219022669	219032386	17380583	17390309	Scaffold_108	3	NC_051830.1	26	unique
220679758	220688919	19042680	19051865	Scaffold_108	3	NC_051830.1	26	unique
226030550	226041156	24115166	24125795	Scaffold_108	3	NC_051830.1	26	unique
229348844	229358475	27349229	27359050	Scaffold_108	3	NC_051830.1	26	unique
231557119	231565140	29633119	29641158	Scaffold_108	3	NC_051830.1	26	unique
233209840	233219475	31336921	31346606	Scaffold_108	3	NC_051830.1	26	repetitive
233538624	233549433	31679404	31690233	Scaffold_108	3	NC_051830.1	26	unique
234663267	234671513	32787803	32796112	Scaffold_108	3	NC_051830.1	26	unique
53475987	53484041	1961461	1969503	Scaffold_108	3	NC_051840.1	36	unique
53780776	53789633	2286631	2295492	Scaffold_108	3	NC_051840.1	36	unique
59066247	59075884	7408755	7418449	Scaffold_108	3	NC_051840.1	36	unique
59152185	59161342	7494644	7503865	Scaffold_108	3	NC_051840.1	36	repetitive
59418042	59427822	7751788	7761504	Scaffold_108	3	NC_051840.1	36	unique
59630286	59639362	7961575	7970665	Scaffold_108	3	NC_051840.1	36	unique
59716728	59724741	8050179	8058206	Scaffold_108	3	NC_051840.1	36	unique
60733879	60745277	9044317	9055865	Scaffold_108	3	NC_051840.1	36	unique
60857591	60868907	9168932	9180458	Scaffold_108	3	NC_051840.1	36	unique
61105584	61114289	9404557	9413195	Scaffold_108	3	NC_051840.1	36	unique
61497337	61507822	9779624	9790136	Scaffold_108	3	NC_051840.1	36	unique
62379045	62387073	10663680	10671780	Scaffold_108	3	NC_051840.1	36	repetitive
62619303	62629818	10893999	10904532	Scaffold_108	3	NC_051840.1	36	unique
62721635	62731746	10988234	10998337	Scaffold_108	3	NC_051840.1	36	unique
62989014	62999703	11251677	11262410	Scaffold_108	3	NC_051840.1	36	unique
64166691	64175448	12335254	12344000	Scaffold_108	3	NC_051840.1	36	unique
67354707	67362752	15379825	15387936	Scaffold_108	3	NC_051840.1	36	repetitive
68572929	68584814	16603539	16615631	Scaffold_108	3	NC_051840.1	36	unique
69777176	69786183	17803995	17813001	Scaffold_108	3	NC_051840.1	36	repetitive
70516031	70524293	18528866	18537192	Scaffold_108	3	NC_051840.1	36	repetitive
71573860	71583598	19582918	19592724	Scaffold_108	3	NC_051840.1	36	unique
72100073	72123589	20046932	20070520	Scaffold_108	3	NC_051840.1	36	unique
73493342	73501963	21401308	21409865	Scaffold_108	3	NC_051840.1	36	repetitive
74436492	74447393	22309956	22320860	Scaffold_108	3	NC_051840.1	36	unique
74450211	74469186	22323524	22342523	Scaffold_108	3	NC_051840.1	36	unique
74474863	74484991	22348432	22358553	Scaffold_108	3	NC_051840.1	36	unique
74630571	74641966	22500057	22511351	Scaffold_108	3	NC_051840.1	36	unique
77483361	77492264	25136337	25145197	Scaffold_108	3	NC_051840.1	36	unique
81133251	81143370	28458633	28468820	Scaffold_108	3	NC_051840.1	36	unique
10529182	10538904	7602005	7611772	Scaffold_108	3	NC_051841.1	37	unique
11016883	11025204	8084837	8093194	Scaffold_108	3	NC_051841.1	37	unique
13008792	13017582	10069589	10078417	Scaffold_108	3	NC_051841.1	37	unique
14417950	14426382	11468377	11476907	Scaffold_108	3	NC_051841.1	37	unique
15812036	15820604	12798609	12807129	Scaffold_108	3	NC_051841.1	37	unique
16437795	16446031	13403763	13411995	Scaffold_108	3	NC_051841.1	37	unique
16786931	16795973	13735744	13744750	Scaffold_108	3	NC_051841.1	37	unique
16925434	16933786	13866466	13874832	Scaffold_108	3	NC_051841.1	37	unique
18463609	18471965	15370137	15378488	Scaffold_108	3	NC_051841.1	37	unique
18541547	18552725	15451333	15462578	Scaffold_108	3	NC_051841.1	37	unique
18580936	18589514	15490171	15498761	Scaffold_108	3	NC_051841.1	37	unique
18624751	18633505	15533767	15542663	Scaffold_108	3	NC_051841.1	37	unique
20988934	20999614	17786123	17796658	Scaffold_108	3	NC_051841.1	37	unique
22206613	22218842	18973768	18986018	Scaffold_108	3	NC_051841.1	37	unique
23025653	23034037	19759165	19767458	Scaffold_108	3	NC_051841.1	37	repetitive
23783287	23794726	20500341	20511814	Scaffold_108	3	NC_051841.1	37	unique
23932821	23940911	20645776	20653969	Scaffold_108	3	NC_051841.1	37	unique
26998830	27009248	23352354	23362736	Scaffold_108	3	NC_051841.1	37	unique
29490664	29499419	25810295	25819054	Scaffold_108	3	NC_051841.1	37	repetitive
30403517	30411900	26716448	26724830	Scaffold_108	3	NC_051841.1	37	unique
3942	14006	10809	20676	Scaffold_109	2	NC_051806.1	2	repetitive
4482	15789	12479	23585	Scaffold_109	2	NC_051806.1	2	repetitive
7111	26594	3922	23170	Scaffold_109	2	NC_051806.1	2	repetitive
11480739	11489156	3846562	3854970	Scaffold_109	2	NC_051806.1	2	unique
17025030	17033026	9403990	9412048	Scaffold_109	2	NC_051806.1	2	unique
17141156	17151714	9515971	9526704	Scaffold_109	2	NC_051806.1	2	repetitive
17175050	17183018	9548150	9556200	Scaffold_109	2	NC_051806.1	2	unique
17356136	17364358	9743991	9752223	Scaffold_109	2	NC_051806.1	2	unique
19839272	19851318	12221794	12233902	Scaffold_109	2	NC_051806.1	2	unique
19896105	19905726	12278740	12288420	Scaffold_109	2	NC_051806.1	2	unique
21777325	21785391	14112652	14120816	Scaffold_109	2	NC_051806.1	2	unique
173613988	173622294	11101230	11109472	Scaffold_109	2	NC_051808.1	4	unique
175080334	175096437	12460020	12476142	Scaffold_109	2	NC_051808.1	4	unique
175553830	175562507	12926028	12934772	Scaffold_109	2	NC_051808.1	4	unique
176718624	176728646	14043977	14053979	Scaffold_109	2	NC_051808.1	4	unique
177009130	177017082	14328264	14336280	Scaffold_109	2	NC_051808.1	4	unique
178063790	178072387	15351292	15359973	Scaffold_109	2	NC_051808.1	4	unique
181464569	181475194	18588647	18599282	Scaffold_109	2	NC_051808.1	4	unique
181475900	181484086	18600007	18608081	Scaffold_109	2	NC_051808.1	4	unique
181638009	181646394	18751312	18759665	Scaffold_109	2	NC_051808.1	4	unique
187495712	187505064	24481629	24490988	Scaffold_109	2	NC_051808.1	4	unique
187524548	187532809	24509366	24517574	Scaffold_109	2	NC_051808.1	4	repetitive
188925063	188937515	25866059	25878775	Scaffold_109	2	NC_051808.1	4	unique
190240122	190249990	27136969	27146818	Scaffold_109	2	NC_051808.1	4	unique
190340094	190353211	27234126	27247213	Scaffold_109	2	NC_051808.1	4	unique
190387382	190396053	27281257	27289981	Scaffold_109	2	NC_051808.1	4	unique
190453723	190461900	27346163	27354324	Scaffold_109	2	NC_051808.1	4	repetitive
46011468	46020053	53004820	52996227	Scaffold_109	2	NC_051809.1	5	unique
48004285	48013006	51093626	51084788	Scaffold_109	2	NC_051809.1	5	unique
49932752	49948463	49257024	49241359	Scaffold_109	2	NC_051809.1	5	unique
50134068	50143622	49052540	49042827	Scaffold_109	2	NC_051809.1	5	unique
50143743	50160489	49042652	49025847	Scaffold_109	2	NC_051809.1	5	unique
50181376	50192483	49004954	48993871	Scaffold_109	2	NC_051809.1	5	unique
50335209	50343557	48850170	48841810	Scaffold_109	2	NC_051809.1	5	unique
50493685	50504325	48687758	48677081	Scaffold_109	2	NC_051809.1	5	unique
51839844	51848609	47340030	47331215	Scaffold_109	2	NC_051809.1	5	unique
55327853	55337090	43932957	43923787	Scaffold_109	2	NC_051809.1	5	unique
62397732	62405836	5769796	5777935	Scaffold_109	2	NC_051810.1	6	unique
68757039	68766096	11753325	11762412	Scaffold_109	2	NC_051810.1	6	unique
68959019	68971149	11941256	11953400	Scaffold_109	2	NC_051810.1	6	unique
69118033	69126174	12099449	12107703	Scaffold_109	2	NC_051810.1	6	unique
69137958	69147362	12119160	12128572	Scaffold_109	2	NC_051810.1	6	unique
69865047	69873083	12834929	12842970	Scaffold_109	2	NC_051810.1	6	unique
70107344	70116570	13075040	13084327	Scaffold_109	2	NC_051810.1	6	unique
70640133	70651615	13556359	13567936	Scaffold_109	2	NC_051810.1	6	unique
73798106	73806383	16631736	16639964	Scaffold_109	2	NC_051810.1	6	unique
73987282	73999566	16818116	16830499	Scaffold_109	2	NC_051810.1	6	unique
74356377	74367005	17180938	17191558	Scaffold_109	2	NC_051810.1	6	unique
77547970	77556537	20092217	20100849	Scaffold_109	2	NC_051810.1	6	unique
77561532	77569642	20103282	20111387	Scaffold_109	2	NC_051810.1	6	unique
81388818	81397193	23757624	23765899	Scaffold_109	2	NC_051810.1	6	repetitive
83378349	83386875	25670739	25679269	Scaffold_109	2	NC_051810.1	6	unique
83434600	83443177	25728808	25737256	Scaffold_109	2	NC_051810.1	6	unique
83994988	84005101	26257382	26267468	Scaffold_109	2	NC_051810.1	6	unique
84009192	84017587	26271283	26279803	Scaffold_109	2	NC_051810.1	6	repetitive
91748770	91756813	33579152	33587164	Scaffold_109	2	NC_051810.1	6	unique
94988126	94997720	36283285	36292836	Scaffold_109	2	NC_051810.1	6	unique
1	11602	1908	13087	Scaffold_109	2	NC_051815.1	11	repetitive
12092	24825	732	13122	Scaffold_109	2	NC_051816.1	12	repetitive
26881324	26890539	58160960	58170183	Scaffold_109	2	NC_051819.1	15	repetitive
27046421	27056397	58316860	58326920	Scaffold_109	2	NC_051819.1	15	unique
27531780	27540519	58799509	58808324	Scaffold_109	2	NC_051819.1	15	unique
30358964	30369041	61588446	61598566	Scaffold_109	2	NC_051819.1	15	unique
30846053	30854850	62098330	62107051	Scaffold_109	2	NC_051819.1	15	unique
34400305	34412804	48740633	48753212	Scaffold_109	2	NC_051819.1	15	unique
34710068	34718114	49052093	49060147	Scaffold_109	2	NC_051819.1	15	unique
34733900	34743721	49076535	49086434	Scaffold_109	2	NC_051819.1	15	unique
35011750	35019765	49366941	49375002	Scaffold_109	2	NC_051819.1	15	repetitive
1	11553	62006532	62018060	Scaffold_109	2	NC_051820.1	16	repetitive
14787	23443	62009385	62018060	Scaffold_109	2	NC_051820.1	16	repetitive
106510197	106518656	4777857	4786307	Scaffold_109	2	NC_051821.1	17	unique
7259	15976	48468898	48460183	Scaffold_109	2	NC_051828.1	24	repetitive
11764	20399	48468898	48460183	Scaffold_109	2	NC_051828.1	24	repetitive
16464	25194	48468898	48460183	Scaffold_109	2	NC_051828.1	24	repetitive
1	8084	95163	87107	Scaffold_109	2	NC_051829.1	25	repetitive
2	8905	99660	90635	Scaffold_109	2	NC_051829.1	25	repetitive
4539	15273	101348	90605	Scaffold_109	2	NC_051829.1	25	repetitive
9101	22825	101348	87777	Scaffold_109	2	NC_051829.1	25	repetitive
16805	26594	101343	91606	Scaffold_109	2	NC_051829.1	25	repetitive
207398325	207406567	8479534	8487695	Scaffold_109	2	NC_051832.1	28	unique
208810578	208818716	9863015	9871116	Scaffold_109	2	NC_051832.1	28	unique
209496157	209510591	10625465	10639865	Scaffold_109	2	NC_051832.1	28	unique
212921934	212930534	14144199	14152750	Scaffold_109	2	NC_051832.1	28	unique
213115180	213125641	14338467	14348895	Scaffold_109	2	NC_051832.1	28	repetitive
213881530	213896487	15118363	15133049	Scaffold_109	2	NC_051832.1	28	unique
214164829	214177718	15394944	15407878	Scaffold_109	2	NC_051832.1	28	unique
214331802	214339911	15574050	15582116	Scaffold_109	2	NC_051832.1	28	unique
216193345	216201333	17434407	17442404	Scaffold_109	2	NC_051832.1	28	unique
222819813	222840205	24102472	24122961	Scaffold_109	2	NC_051832.1	28	unique
222849872	222861149	24133268	24144377	Scaffold_109	2	NC_051832.1	28	unique
222926610	222935150	24208128	24216738	Scaffold_109	2	NC_051832.1	28	unique
223199752	223208266	24491011	24499866	Scaffold_109	2	NC_051832.1	28	unique
223344118	223369915	24637029	24662871	Scaffold_109	2	NC_051832.1	28	unique
227701728	227710004	28976941	28985284	Scaffold_109	2	NC_051832.1	28	unique
233620017	233628352	34966518	34974991	Scaffold_109	2	NC_051832.1	28	repetitive
237742616	237755587	39224433	39237501	Scaffold_109	2	NC_051832.1	28	unique
1	9823	419	10021	Scaffold_109	2	NC_051833.1	29	repetitive
1586	11810	79	10021	Scaffold_109	2	NC_051833.1	29	repetitive
9225	19374	52	10021	Scaffold_109	2	NC_051833.1	29	repetitive
18186	26594	0	8575	Scaffold_109	2	NC_051842.1	38	repetitive
5014149	5026880	71175671	71188450	Scaffold_110	1	NC_051805.1	1	unique
55091598	55099707	84218764	84226917	Scaffold_110	1	NC_051805.1	1	unique
59367339	59376844	88378296	88387757	Scaffold_110	1	NC_051805.1	1	unique
59704538	59712656	88701199	88709256	Scaffold_110	1	NC_051805.1	1	unique
62212474	62221414	91192777	91201834	Scaffold_110	1	NC_051805.1	1	unique
63060453	63069113	91982579	91991229	Scaffold_110	1	NC_051805.1	1	unique
64336740	64345172	93246405	93254851	Scaffold_110	1	NC_051805.1	1	repetitive
76219644	76229918	59543579	59553922	Scaffold_110	1	NC_051805.1	1	unique
235222977	235233789	46532781	46543669	Scaffold_110	1	NC_051806.1	2	unique
236482732	236490946	47757967	47766205	Scaffold_110	1	NC_051806.1	2	unique
237673987	237682217	48905631	48913958	Scaffold_110	1	NC_051806.1	2	unique
238941630	238950785	50146763	50155718	Scaffold_110	1	NC_051806.1	2	unique
239173707	239198422	50385889	50410572	Scaffold_110	1	NC_051806.1	2	unique
239792334	239801853	51009796	51019277	Scaffold_110	1	NC_051806.1	2	unique
191234890	191245741	7913297	7924004	Scaffold_110	1	NC_051807.1	3	unique
198355596	198364986	14516144	14525516	Scaffold_110	1	NC_051807.1	3	unique
199188407	199198796	15314831	15325091	Scaffold_110	1	NC_051807.1	3	unique
199205690	199214669	15331292	15340293	Scaffold_110	1	NC_051807.1	3	repetitive
199214691	199223044	15340508	15348778	Scaffold_110	1	NC_051807.1	3	unique
199285780	199294739	15409336	15418297	Scaffold_110	1	NC_051807.1	3	unique
199870128	199878323	15966777	15975022	Scaffold_110	1	NC_051807.1	3	unique
200360575	200369062	16438068	16446632	Scaffold_110	1	NC_051807.1	3	unique
201027893	201038387	17085177	17095735	Scaffold_110	1	NC_051807.1	3	unique
201361172	201369858	17379272	17387998	Scaffold_110	1	NC_051807.1	3	unique
202374301	202383266	18326932	18335745	Scaffold_110	1	NC_051807.1	3	repetitive
203285676	203305491	19218797	19238518	Scaffold_110	1	NC_051807.1	3	unique
203319943	203330624	19253972	19264684	Scaffold_110	1	NC_051807.1	3	unique
203361033	203369217	19286542	19294782	Scaffold_110	1	NC_051807.1	3	unique
203793292	203808152	19707367	19722259	Scaffold_110	1	NC_051807.1	3	unique
203933720	203943330	19838440	19848088	Scaffold_110	1	NC_051807.1	3	unique
203943841	203952371	19848632	19857148	Scaffold_110	1	NC_051807.1	3	unique
204000207	204013813	19898444	19912175	Scaffold_110	1	NC_051807.1	3	unique
204091291	204101230	20003747	20013709	Scaffold_110	1	NC_051807.1	3	unique
204238136	204247235	20139358	20148501	Scaffold_110	1	NC_051807.1	3	unique
204248241	204261455	20149766	20162939	Scaffold_110	1	NC_051807.1	3	unique
208419637	208430030	24095034	24105436	Scaffold_110	1	NC_051807.1	3	unique
181872075	181881313	36215814	36206707	Scaffold_110	1	NC_051808.1	4	unique
251512500	251521984	36424175	36433619	Scaffold_110	1	NC_051808.1	4	repetitive
252625309	252634208	37579338	37588290	Scaffold_110	1	NC_051808.1	4	unique
255861440	255869553	40645532	40653705	Scaffold_110	1	NC_051808.1	4	unique
257433293	257441918	42192080	42200631	Scaffold_110	1	NC_051808.1	4	unique
258200553	258210791	42953860	42964090	Scaffold_110	1	NC_051808.1	4	unique
259469945	259481437	44196745	44208143	Scaffold_110	1	NC_051808.1	4	unique
259508756	259517635	44234429	44243298	Scaffold_110	1	NC_051808.1	4	unique
259791146	259808261	44511722	44528798	Scaffold_110	1	NC_051808.1	4	unique
259979896	259994286	44707089	44721484	Scaffold_110	1	NC_051808.1	4	unique
260355628	260365184	45078458	45088048	Scaffold_110	1	NC_051808.1	4	unique
260927680	260936898	45638563	45647769	Scaffold_110	1	NC_051808.1	4	unique
261068753	261078010	45769440	45778649	Scaffold_110	1	NC_051808.1	4	unique
264969164	264977428	49492330	49500610	Scaffold_110	1	NC_051808.1	4	repetitive
267376680	267387357	51809131	51819851	Scaffold_110	1	NC_051808.1	4	unique
267404551	267413709	51836804	51845975	Scaffold_110	1	NC_051808.1	4	unique
267448344	267456680	51880828	51889067	Scaffold_110	1	NC_051808.1	4	unique
267536600	267546271	51971380	51981125	Scaffold_110	1	NC_051808.1	4	unique
267637818	267645957	52072459	52080591	Scaffold_110	1	NC_051808.1	4	unique
267740663	267750048	52173135	52182472	Scaffold_110	1	NC_051808.1	4	unique
267960297	267970238	52380685	52390595	Scaffold_110	1	NC_051808.1	4	unique
268284887	268294791	52688466	52698268	Scaffold_110	1	NC_051808.1	4	unique
268522690	268531456	52915062	52923668	Scaffold_110	1	NC_051808.1	4	unique
268573259	268582124	52965765	52974696	Scaffold_110	1	NC_051808.1	4	unique
269344355	269355832	53694635	53706067	Scaffold_110	1	NC_051808.1	4	unique
271943678	271953698	56231663	56241879	Scaffold_110	1	NC_051808.1	4	unique
272124116	272133467	56403266	56412517	Scaffold_110	1	NC_051808.1	4	repetitive
272250697	272260783	56532389	56542604	Scaffold_110	1	NC_051808.1	4	unique
272783821	272791972	56999926	57007980	Scaffold_110	1	NC_051808.1	4	repetitive
273748043	273758107	57883283	57893315	Scaffold_110	1	NC_051808.1	4	unique
276586667	276596614	60779762	60789738	Scaffold_110	1	NC_051808.1	4	unique
282175139	282186300	66339785	66351176	Scaffold_110	1	NC_051808.1	4	unique
284439541	284448186	68685410	68693996	Scaffold_110	1	NC_051808.1	4	repetitive
292649371	292657903	76822598	76831112	Scaffold_110	1	NC_051808.1	4	unique
244111455	244121098	52084568	52094301	Scaffold_110	1	NC_051815.1	11	unique
24464642	24474439	7978518	7988221	Scaffold_110	1	NC_051816.1	12	unique
25665030	25673681	9169052	9177726	Scaffold_110	1	NC_051816.1	12	unique
26038125	26046773	9533556	9542270	Scaffold_110	1	NC_051816.1	12	unique
26743379	26752210	10221948	10230763	Scaffold_110	1	NC_051816.1	12	unique
27061276	27070132	10528887	10537779	Scaffold_110	1	NC_051816.1	12	unique
30824782	30833515	14175013	14183703	Scaffold_110	1	NC_051816.1	12	unique
32205717	32219684	15564445	15578620	Scaffold_110	1	NC_051816.1	12	unique
32506908	32516090	15861669	15870906	Scaffold_110	1	NC_051816.1	12	unique
32885973	32895548	16229443	16238942	Scaffold_110	1	NC_051816.1	12	unique
33168436	33177874	16485746	16495174	Scaffold_110	1	NC_051816.1	12	unique
34224472	34233807	17466537	17475800	Scaffold_110	1	NC_051816.1	12	unique
35854465	35862883	18988672	18997095	Scaffold_110	1	NC_051816.1	12	unique
37315019	37324404	20400744	20410161	Scaffold_110	1	NC_051816.1	12	unique
37369837	37377933	20453782	20461858	Scaffold_110	1	NC_051816.1	12	unique
37444642	37455375	20528555	20539230	Scaffold_110	1	NC_051816.1	12	unique
39340888	39351784	22333068	22343952	Scaffold_110	1	NC_051816.1	12	unique
39747143	39756716	22717987	22727517	Scaffold_110	1	NC_051816.1	12	unique
40201752	40209899	23155421	23163581	Scaffold_110	1	NC_051816.1	12	unique
42146988	42156181	25130999	25140276	Scaffold_110	1	NC_051816.1	12	unique
42163993	42172343	25148419	25156712	Scaffold_110	1	NC_051816.1	12	unique
42963734	42973656	25908781	25918716	Scaffold_110	1	NC_051816.1	12	unique
44135693	44144645	27106105	27114998	Scaffold_110	1	NC_051816.1	12	unique
52641774	52650907	35207060	35216132	Scaffold_110	1	NC_051816.1	12	unique
87239915	87249010	63816840	63807710	Scaffold_110	1	NC_051816.1	12	unique
89811372	89819432	61201972	61193848	Scaffold_110	1	NC_051816.1	12	unique
91736689	91745519	59384244	59375437	Scaffold_110	1	NC_051816.1	12	unique
91746153	91754222	59374800	59366723	Scaffold_110	1	NC_051816.1	12	unique
96890779	96905183	54556281	54541823	Scaffold_110	1	NC_051816.1	12	unique
96997619	97006402	54448612	54440026	Scaffold_110	1	NC_051816.1	12	unique
97008895	97022852	54437093	54423024	Scaffold_110	1	NC_051816.1	12	unique
97350824	97360545	54094262	54084534	Scaffold_110	1	NC_051816.1	12	repetitive
101738658	101746967	49804063	49795730	Scaffold_110	1	NC_051816.1	12	unique
104722539	104730605	46930456	46922371	Scaffold_110	1	NC_051816.1	12	unique
104926487	104934800	46739050	46730718	Scaffold_110	1	NC_051816.1	12	unique
110324131	110333047	41609865	41600819	Scaffold_110	1	NC_051816.1	12	unique
117570048	117579133	68743945	68753111	Scaffold_110	1	NC_051816.1	12	unique
119127423	119138082	70321432	70332128	Scaffold_110	1	NC_051816.1	12	unique
119138064	119146277	70332292	70340488	Scaffold_110	1	NC_051816.1	12	unique
119203808	119214703	70404298	70415044	Scaffold_110	1	NC_051816.1	12	unique
119292998	119302514	70490658	70500108	Scaffold_110	1	NC_051816.1	12	unique
119308535	119324978	70506200	70522587	Scaffold_110	1	NC_051816.1	12	unique
123010880	123019288	73028424	73036816	Scaffold_110	1	NC_051816.1	12	unique
125310244	125318929	2303075	2311784	Scaffold_110	1	NC_051839.1	35	unique
125460971	125470626	2445119	2454816	Scaffold_110	1	NC_051839.1	35	unique
125475407	125486607	2460161	2471133	Scaffold_110	1	NC_051839.1	35	unique
132436375	132445130	9209440	9218315	Scaffold_110	1	NC_051839.1	35	unique
133543363	133551930	10273999	10282715	Scaffold_110	1	NC_051839.1	35	unique

## Sheet: Cat-ASM_NN_V1
Reference = ASM_NN_V1	Query = Felis_catus_9.0
Ref_start	Ref_end	Query_start	Query_end	Ref (scaffold)	Ref (chr)	Query (scaffold)	Query (chr)	Tag
9038712	9046369	36996306	36988529	Scaffold_96	14	NC_018738.3	E3	unique
17683997	17693872	2380576	2390429	Scaffold_96	14	NC_018738.3	E3	unique
30658006	30665285	15781289	15788575	Scaffold_96	14	NC_018738.3	E3	unique
39016582	39025210	23331228	23339930	Scaffold_96	14	NC_018738.3	E3	unique
39078661	39087026	23398580	23407010	Scaffold_96	14	NC_018738.3	E3	unique
10642648	10649856	10913764	10920939	Scaffold_97	10	NC_018739.3	F1	unique
14747374	14755145	15193599	15201231	Scaffold_97	10	NC_018739.3	F1	unique
18650793	18660818	19201663	19211883	Scaffold_97	10	NC_018739.3	F1	repetitive
47692717	47699645	42354087	42361010	Scaffold_97	10	NC_018739.3	F1	unique
63265374	63272809	36736809	36729265	Scaffold_97	10	NC_018739.3	F1	unique
66621666	66628532	33379438	33372544	Scaffold_97	10	NC_018739.3	F1	unique
67347582	67354897	32619255	32611895	Scaffold_97	10	NC_018739.3	F1	unique
67655642	67663672	32308024	32299940	Scaffold_97	10	NC_018739.3	F1	unique
69575253	69583366	30339753	30331660	Scaffold_97	10	NC_018739.3	F1	repetitive
72570098	72577975	27351552	27343605	Scaffold_97	10	NC_018739.3	F1	unique
74589788	74597396	25310135	25302503	Scaffold_97	10	NC_018739.3	F1	unique
8318684	8326296	8850236	8857758	Scaffold_98	9	NC_018735.3	D4	unique
9163377	9174621	9725392	9736592	Scaffold_98	9	NC_018735.3	D4	unique
9194542	9204480	9756700	9766737	Scaffold_98	9	NC_018735.3	D4	unique
9232452	9239678	9797085	9804312	Scaffold_98	9	NC_018735.3	D4	unique
9311357	9328297	9877378	9894358	Scaffold_98	9	NC_018735.3	D4	unique
10723630	10735836	11308314	11320728	Scaffold_98	9	NC_018735.3	D4	unique
11514966	11523757	12145228	12154067	Scaffold_98	9	NC_018735.3	D4	unique
24020080	24027044	25220133	25227062	Scaffold_98	9	NC_018735.3	D4	unique
25201482	25209238	26383591	26391366	Scaffold_98	9	NC_018735.3	D4	unique
25276911	25288575	26458603	26470190	Scaffold_98	9	NC_018735.3	D4	unique
25329574	25336896	26512437	26519770	Scaffold_98	9	NC_018735.3	D4	repetitive
25642279	25650041	26826997	26834697	Scaffold_98	9	NC_018735.3	D4	repetitive
25985486	25992920	27167044	27174479	Scaffold_98	9	NC_018735.3	D4	unique
31181991	31190651	32495064	32503641	Scaffold_98	9	NC_018735.3	D4	unique
34506146	34517201	35849377	35860514	Scaffold_98	9	NC_018735.3	D4	unique
34568027	34577694	35909386	35919085	Scaffold_98	9	NC_018735.3	D4	unique
35724778	35732410	36959515	36967183	Scaffold_98	9	NC_018735.3	D4	unique
35816439	35824801	37055617	37063975	Scaffold_98	9	NC_018735.3	D4	unique
35831271	35840300	37069322	37078456	Scaffold_98	9	NC_018735.3	D4	unique
36236446	36245095	37451167	37459843	Scaffold_98	9	NC_018735.3	D4	repetitive
36405230	36415028	37620325	37630202	Scaffold_98	9	NC_018735.3	D4	repetitive
36484711	36493293	37717250	37725835	Scaffold_98	9	NC_018735.3	D4	unique
36788312	36796649	38076536	38084908	Scaffold_98	9	NC_018735.3	D4	unique
36843048	36850566	38130339	38138004	Scaffold_98	9	NC_018735.3	D4	unique
45716134	45728405	46862110	46874408	Scaffold_98	9	NC_018735.3	D4	unique
45788237	45796977	46934022	46942760	Scaffold_98	9	NC_018735.3	D4	unique
51633874	51644974	52692529	52703749	Scaffold_98	9	NC_018735.3	D4	unique
51678644	51686754	52738131	52746277	Scaffold_98	9	NC_018735.3	D4	unique
51767322	51779819	52832816	52845381	Scaffold_98	9	NC_018735.3	D4	unique
51784129	51791847	52849846	52857528	Scaffold_98	9	NC_018735.3	D4	unique
51916370	51925953	52980245	52989785	Scaffold_98	9	NC_018735.3	D4	unique
52035372	52045043	53101093	53110758	Scaffold_98	9	NC_018735.3	D4	unique
52055196	52063648	53120598	53129019	Scaffold_98	9	NC_018735.3	D4	repetitive
52064541	52072595	53129877	53137999	Scaffold_98	9	NC_018735.3	D4	unique
53764905	53785180	54907774	54928097	Scaffold_98	9	NC_018735.3	D4	unique
59836149	59844349	60514609	60522786	Scaffold_98	9	NC_018735.3	D4	unique
72973048	72986936	66945563	66959424	Scaffold_98	9	NC_018735.3	D4	unique
74717898	74725030	68969149	68976238	Scaffold_98	9	NC_018735.3	D4	unique
80427416	80434816	73550242	73557603	Scaffold_98	9	NC_018735.3	D4	unique
80531285	80542568	73650745	73661972	Scaffold_98	9	NC_018735.3	D4	unique
81262608	81269835	74310735	74318013	Scaffold_98	9	NC_018735.3	D4	unique
84901162	84908075	78160350	78167311	Scaffold_98	9	NC_018735.3	D4	unique
88537872	88545075	81899896	81907140	Scaffold_98	9	NC_018735.3	D4	unique
90149246	90158096	83532231	83540975	Scaffold_98	9	NC_018735.3	D4	unique
14412587	14421514	14945520	14954477	Scaffold_99	X	NC_018741.3	X	unique
16855914	16864702	17417753	17426690	Scaffold_99	X	NC_018741.3	X	unique
19372494	19383347	19938487	19949330	Scaffold_99	X	NC_018741.3	X	unique
19773869	19781309	20313719	20321135	Scaffold_99	X	NC_018741.3	X	unique
19790808	19798088	20335813	20343059	Scaffold_99	X	NC_018741.3	X	unique
19943393	19951443	20489116	20497153	Scaffold_99	X	NC_018741.3	X	unique
20121046	20137523	20672982	20689412	Scaffold_99	X	NC_018741.3	X	unique
20522480	20535828	21076227	21089554	Scaffold_99	X	NC_018741.3	X	unique
25173972	25183754	25571686	25581442	Scaffold_99	X	NC_018741.3	X	unique
25851760	25861064	26243787	26253177	Scaffold_99	X	NC_018741.3	X	unique
26341730	26348725	26720089	26727069	Scaffold_99	X	NC_018741.3	X	unique
29333207	29340177	29687863	29694846	Scaffold_99	X	NC_018741.3	X	unique
37693847	37702547	38030002	38038714	Scaffold_99	X	NC_018741.3	X	unique
41693113	41700098	42219385	42226423	Scaffold_99	X	NC_018741.3	X	unique
46612832	46620108	46729662	46736922	Scaffold_99	X	NC_018741.3	X	unique
46643064	46656712	46768091	46781714	Scaffold_99	X	NC_018741.3	X	unique
47929458	47937082	48026328	48033958	Scaffold_99	X	NC_018741.3	X	unique
68008912	68021658	67421742	67434496	Scaffold_99	X	NC_018741.3	X	unique
68105120	68112346	67485413	67492569	Scaffold_99	X	NC_018741.3	X	repetitive
68124337	68132853	67505235	67513771	Scaffold_99	X	NC_018741.3	X	repetitive
68455795	68464878	67841154	67850186	Scaffold_99	X	NC_018741.3	X	unique
68856547	68863545	68208412	68215367	Scaffold_99	X	NC_018741.3	X	unique
69900331	69911804	69064795	69076204	Scaffold_99	X	NC_018741.3	X	unique
70004984	70012353	69168147	69175525	Scaffold_99	X	NC_018741.3	X	unique
70052869	70061241	69217474	69225821	Scaffold_99	X	NC_018741.3	X	unique
70573393	70580865	69783180	69790614	Scaffold_99	X	NC_018741.3	X	unique
74348431	74357008	73438336	73446937	Scaffold_99	X	NC_018741.3	X	unique
74562329	74569587	73615896	73623196	Scaffold_99	X	NC_018741.3	X	unique
76528380	76535683	75354600	75361943	Scaffold_99	X	NC_018741.3	X	unique
80497550	80506156	82748075	82756744	Scaffold_99	X	NC_018741.3	X	repetitive
85578634	85585580	76788390	76781340	Scaffold_99	X	NC_018741.3	X	repetitive
89774787	89782045	88265097	88272281	Scaffold_99	X	NC_018741.3	X	unique
90392461	90399860	88876110	88883499	Scaffold_99	X	NC_018741.3	X	unique
94888437	94896296	93333027	93340941	Scaffold_99	X	NC_018741.3	X	unique
96482591	96493633	94965488	94976534	Scaffold_99	X	NC_018741.3	X	unique
101551198	101558386	100128995	100136227	Scaffold_99	X	NC_018741.3	X	repetitive
106570441	106580011	104704770	104714335	Scaffold_99	X	NC_018741.3	X	unique
108078215	108088011	106051593	106061425	Scaffold_99	X	NC_018741.3	X	unique
111335610	111343542	109252092	109259985	Scaffold_99	X	NC_018741.3	X	unique
112709468	112719415	110670596	110680688	Scaffold_99	X	NC_018741.3	X	unique
114429200	114438605	112435086	112444535	Scaffold_99	X	NC_018741.3	X	unique
114550618	114558110	112561359	112568855	Scaffold_99	X	NC_018741.3	X	unique
115992017	115999052	114211595	114218687	Scaffold_99	X	NC_018741.3	X	unique
117128504	117136964	115329445	115338029	Scaffold_99	X	NC_018741.3	X	unique
117337541	117344666	115522884	115530095	Scaffold_99	X	NC_018741.3	X	unique
117509076	117516088	115691008	115698074	Scaffold_99	X	NC_018741.3	X	repetitive
121045463	121053681	119158188	119166465	Scaffold_99	X	NC_018741.3	X	unique
8234091	8242895	8981140	8990032	Scaffold_100	8	NC_018725.3	A3	unique
15275688	15285381	16128588	16138269	Scaffold_100	8	NC_018725.3	A3	unique
18409239	18416245	19283621	19290679	Scaffold_100	8	NC_018725.3	A3	unique
21125525	21133062	22004600	22012217	Scaffold_100	8	NC_018725.3	A3	unique
21432540	21445552	22320850	22333809	Scaffold_100	8	NC_018725.3	A3	unique
22985278	22993763	23855257	23863713	Scaffold_100	8	NC_018725.3	A3	repetitive
26159770	26166740	27058358	27065311	Scaffold_100	8	NC_018725.3	A3	unique
27338280	27347367	28142228	28151295	Scaffold_100	8	NC_018725.3	A3	unique
29484315	29491915	30158207	30165848	Scaffold_100	8	NC_018725.3	A3	unique
32356282	32364958	33091269	33099884	Scaffold_100	8	NC_018725.3	A3	unique
35723560	35731035	36366390	36373843	Scaffold_100	8	NC_018725.3	A3	unique
39546698	39562089	40109627	40125004	Scaffold_100	8	NC_018725.3	A3	unique
45126293	45134831	45620074	45628665	Scaffold_100	8	NC_018725.3	A3	unique
53729512	53737236	66169588	66177369	Scaffold_100	8	NC_018725.3	A3	unique
54444356	54451588	66948951	66956157	Scaffold_100	8	NC_018725.3	A3	unique
54649569	54656655	67168013	67175150	Scaffold_100	8	NC_018725.3	A3	unique
54835661	54846520	67363600	67374426	Scaffold_100	8	NC_018725.3	A3	unique
61713713	61721481	58392059	58384210	Scaffold_100	8	NC_018725.3	A3	unique
62104197	62112288	57986144	57978170	Scaffold_100	8	NC_018725.3	A3	repetitive
62112197	62120623	57977905	57969508	Scaffold_100	8	NC_018725.3	A3	repetitive
73826819	73834477	72156056	72163610	Scaffold_100	8	NC_018725.3	A3	unique
78607347	78615489	76989689	76997923	Scaffold_100	8	NC_018725.3	A3	repetitive
80246009	80253978	78608377	78616356	Scaffold_100	8	NC_018725.3	A3	unique
80988176	80995735	79322992	79330561	Scaffold_100	8	NC_018725.3	A3	unique
81097191	81107313	79433985	79444110	Scaffold_100	8	NC_018725.3	A3	unique
81145767	81154473	79482319	79491019	Scaffold_100	8	NC_018725.3	A3	unique
81247623	81254540	79585337	79592287	Scaffold_100	8	NC_018725.3	A3	unique
81316218	81326763	79654591	79665127	Scaffold_100	8	NC_018725.3	A3	unique
81427022	81434127	79767223	79774288	Scaffold_100	8	NC_018725.3	A3	unique
82121645	82128778	80446607	80453746	Scaffold_100	8	NC_018725.3	A3	unique
82211533	82224897	80536911	80550396	Scaffold_100	8	NC_018725.3	A3	unique
82279927	82286938	80607776	80614826	Scaffold_100	8	NC_018725.3	A3	unique
82689787	82699857	81019764	81029889	Scaffold_100	8	NC_018725.3	A3	repetitive
82766515	82773457	81096058	81103095	Scaffold_100	8	NC_018725.3	A3	unique
82773992	82790423	81103606	81119992	Scaffold_100	8	NC_018725.3	A3	unique
82799585	82808416	81128789	81137789	Scaffold_100	8	NC_018725.3	A3	repetitive
84939765	84948570	83316758	83325513	Scaffold_100	8	NC_018725.3	A3	unique
84979579	84995693	83357337	83373617	Scaffold_100	8	NC_018725.3	A3	unique
84995930	85003267	83373956	83381312	Scaffold_100	8	NC_018725.3	A3	unique
86539601	86547429	84760316	84768232	Scaffold_100	8	NC_018725.3	A3	unique
88196808	88214557	86380688	86398574	Scaffold_100	8	NC_018725.3	A3	unique
88334121	88349500	86521862	86537446	Scaffold_100	8	NC_018725.3	A3	unique
88423979	88434616	86612357	86623024	Scaffold_100	8	NC_018725.3	A3	unique
89412580	89419576	87602223	87609203	Scaffold_100	8	NC_018725.3	A3	unique
93685943	93694585	91893709	91902318	Scaffold_100	8	NC_018725.3	A3	unique
94827544	94838008	93078779	93089295	Scaffold_100	8	NC_018725.3	A3	unique
94874851	94882591	93125185	93133036	Scaffold_100	8	NC_018725.3	A3	unique
94905119	94912879	93153871	93161630	Scaffold_100	8	NC_018725.3	A3	unique
94949614	94956741	93200699	93207887	Scaffold_100	8	NC_018725.3	A3	unique
94958185	94975807	93208895	93226735	Scaffold_100	8	NC_018725.3	A3	unique
106621587	106628815	104729503	104736653	Scaffold_100	8	NC_018725.3	A3	unique
107278957	107287342	105438424	105446747	Scaffold_100	8	NC_018725.3	A3	unique
122031418	122039981	120238039	120246547	Scaffold_100	8	NC_018725.3	A3	unique
122826783	122833838	121041571	121048664	Scaffold_100	8	NC_018725.3	A3	repetitive
122915446	122926619	121128157	121139323	Scaffold_100	8	NC_018725.3	A3	unique
128456706	128466433	126718848	126728579	Scaffold_100	8	NC_018725.3	A3	unique
138247316	138254417	136875092	136882294	Scaffold_100	8	NC_018725.3	A3	unique
17677905	17684789	18089809	18096709	Scaffold_101	12	NC_018729.3	B4	unique
19055672	19063914	19477953	19486308	Scaffold_101	12	NC_018729.3	B4	unique
19121483	19129388	19543673	19551615	Scaffold_101	12	NC_018729.3	B4	unique
23534308	23550155	23842504	23858386	Scaffold_101	12	NC_018729.3	B4	unique
23974684	23982099	24263449	24270787	Scaffold_101	12	NC_018729.3	B4	unique
24229007	24239400	24520919	24531279	Scaffold_101	12	NC_018729.3	B4	unique
32629089	32636194	33086338	33093366	Scaffold_101	12	NC_018729.3	B4	unique
33971804	33980170	34436598	34444967	Scaffold_101	12	NC_018729.3	B4	unique
34064710	34072936	34527113	34535288	Scaffold_101	12	NC_018729.3	B4	unique
37368486	37376141	37513904	37521520	Scaffold_101	12	NC_018729.3	B4	unique
39188691	39196448	39347242	39355097	Scaffold_101	12	NC_018729.3	B4	unique
39300017	39307380	39474685	39482009	Scaffold_101	12	NC_018729.3	B4	unique
45127332	45134911	45272471	45280048	Scaffold_101	12	NC_018729.3	B4	unique
48044960	48057665	48261465	48274149	Scaffold_101	12	NC_018729.3	B4	unique
51061765	51069513	51356704	51364474	Scaffold_101	12	NC_018729.3	B4	unique
51495518	51503763	51806066	51814366	Scaffold_101	12	NC_018729.3	B4	unique
52771815	52779472	101178295	101170634	Scaffold_101	12	NC_018729.3	B4	unique
56298607	56307273	95790836	95782149	Scaffold_101	12	NC_018729.3	B4	repetitive
57042193	57050767	95050935	95042293	Scaffold_101	12	NC_018729.3	B4	unique
59758397	59765688	92275791	92268545	Scaffold_101	12	NC_018729.3	B4	unique
59810384	59823198	92222902	92210045	Scaffold_101	12	NC_018729.3	B4	unique
66907454	66914476	81165814	81172786	Scaffold_101	12	NC_018729.3	B4	unique
67011890	67022160	81277106	81287306	Scaffold_101	12	NC_018729.3	B4	unique
68775201	68786040	83037456	83048343	Scaffold_101	12	NC_018729.3	B4	unique
70059247	70067547	84309099	84317384	Scaffold_101	12	NC_018729.3	B4	unique
78932657	78939540	72873001	72866073	Scaffold_101	12	NC_018729.3	B4	unique
82376665	82384361	69473886	69466228	Scaffold_101	12	NC_018729.3	B4	unique
82490761	82498814	69357242	69349169	Scaffold_101	12	NC_018729.3	B4	unique
85376994	85391140	66518229	66504044	Scaffold_101	12	NC_018729.3	B4	unique
85394746	85403116	66500055	66491686	Scaffold_101	12	NC_018729.3	B4	unique
85658045	85665391	66240387	66232988	Scaffold_101	12	NC_018729.3	B4	repetitive
86297137	86307191	65587623	65577464	Scaffold_101	12	NC_018729.3	B4	unique
89924480	89933236	57369983	57361309	Scaffold_101	12	NC_018729.3	B4	unique
96407930	96417605	59729060	59738670	Scaffold_101	12	NC_018729.3	B4	unique
96576078	96587655	59895013	59906666	Scaffold_101	12	NC_018729.3	B4	unique
96601965	96610446	59917412	59925933	Scaffold_101	12	NC_018729.3	B4	unique
96701907	96710094	60012383	60020590	Scaffold_101	12	NC_018729.3	B4	unique
99310958	99318259	61808181	61815553	Scaffold_101	12	NC_018729.3	B4	unique
99348643	99361782	61847828	61861037	Scaffold_101	12	NC_018729.3	B4	unique
99623842	99639823	62135108	62151117	Scaffold_101	12	NC_018729.3	B4	unique
99647759	99677062	62159122	62188581	Scaffold_101	12	NC_018729.3	B4	unique
99677067	99695243	62188671	62206969	Scaffold_101	12	NC_018729.3	B4	unique
99703996	99711743	62215755	62223637	Scaffold_101	12	NC_018729.3	B4	unique
100419739	100433735	59659062	59645059	Scaffold_101	12	NC_018729.3	B4	unique
100698629	100705722	59375201	59368150	Scaffold_101	12	NC_018729.3	B4	repetitive
101113969	101123059	58914179	58905120	Scaffold_101	12	NC_018729.3	B4	unique
101193230	101200670	58831379	58823847	Scaffold_101	12	NC_018729.3	B4	unique
101255992	101268483	58768116	58755549	Scaffold_101	12	NC_018729.3	B4	unique
101463002	101474579	58574408	58562847	Scaffold_101	12	NC_018729.3	B4	unique
101540463	101547968	58498952	58491408	Scaffold_101	12	NC_018729.3	B4	unique
101652830	101662420	58377594	58367943	Scaffold_101	12	NC_018729.3	B4	unique
101674683	101686332	58355645	58343932	Scaffold_101	12	NC_018729.3	B4	unique
101805780	101813451	102767458	102775188	Scaffold_101	12	NC_018729.3	B4	unique
101876594	101884317	102836419	102844305	Scaffold_101	12	NC_018729.3	B4	unique
103480579	103490973	104364320	104374740	Scaffold_101	12	NC_018729.3	B4	unique
103597588	103605522	104475513	104483384	Scaffold_101	12	NC_018729.3	B4	unique
104127294	104135937	105000479	105009229	Scaffold_101	12	NC_018729.3	B4	unique
106416203	106423959	107391236	107399084	Scaffold_101	12	NC_018729.3	B4	unique
106435246	106445225	107410607	107420526	Scaffold_101	12	NC_018729.3	B4	repetitive
107183643	107190610	108101467	108108388	Scaffold_101	12	NC_018729.3	B4	unique
107641513	107651711	108547462	108557665	Scaffold_101	12	NC_018729.3	B4	unique
114163637	114173031	111910255	111919794	Scaffold_101	12	NC_018729.3	B4	repetitive
115386639	115393873	113151334	113158549	Scaffold_101	12	NC_018729.3	B4	unique
116290448	116297852	114052269	114059697	Scaffold_101	12	NC_018729.3	B4	unique
118104332	118111244	115829253	115836147	Scaffold_101	12	NC_018729.3	B4	unique
123342558	123351188	129707061	129698336	Scaffold_101	12	NC_018729.3	B4	unique
128719511	128727808	124369340	124360970	Scaffold_101	12	NC_018729.3	B4	unique
128727908	128756086	124360860	124332704	Scaffold_101	12	NC_018729.3	B4	unique
129170258	129184183	123933575	123919590	Scaffold_101	12	NC_018729.3	B4	unique
129545396	129553532	123539549	123531296	Scaffold_101	12	NC_018729.3	B4	unique
129554096	129564311	123530762	123520551	Scaffold_101	12	NC_018729.3	B4	unique
15535727	15544534	27587861	27579052	Scaffold_102	13	NC_018728.3	B3	unique
17424801	17435659	25618120	25607258	Scaffold_102	13	NC_018728.3	B3	unique
32309272	32316141	32701359	32708264	Scaffold_102	13	NC_018728.3	B3	unique
32827582	32834879	33215868	33223228	Scaffold_102	13	NC_018728.3	B3	unique
32862010	32869178	33251199	33258343	Scaffold_102	13	NC_018728.3	B3	unique
34223201	34231101	34621149	34629174	Scaffold_102	13	NC_018728.3	B3	unique
35789379	35797272	36193097	36200960	Scaffold_102	13	NC_018728.3	B3	unique
36274519	36282529	36705266	36713330	Scaffold_102	13	NC_018728.3	B3	unique
39725229	39736386	40152777	40163976	Scaffold_102	13	NC_018728.3	B3	unique
42495891	42503200	43002835	43010150	Scaffold_102	13	NC_018728.3	B3	unique
42589208	42597403	43103161	43111219	Scaffold_102	13	NC_018728.3	B3	unique
42930058	42940736	43458912	43469787	Scaffold_102	13	NC_018728.3	B3	unique
43007891	43017039	43532840	43542010	Scaffold_102	13	NC_018728.3	B3	unique
43214437	43221896	43743517	43751051	Scaffold_102	13	NC_018728.3	B3	unique
45004173	45011817	45597472	45605045	Scaffold_102	13	NC_018728.3	B3	unique
45544624	45551992	46156491	46163756	Scaffold_102	13	NC_018728.3	B3	unique
51068956	51077125	51779596	51787794	Scaffold_102	13	NC_018728.3	B3	unique
51918504	51926261	52637776	52645533	Scaffold_102	13	NC_018728.3	B3	unique
56789369	56796566	57323677	57330933	Scaffold_102	13	NC_018728.3	B3	unique
60242794	60250090	60783974	60791319	Scaffold_102	13	NC_018728.3	B3	unique
61205086	61212520	61731295	61738666	Scaffold_102	13	NC_018728.3	B3	unique
61271135	61278191	61797858	61804946	Scaffold_102	13	NC_018728.3	B3	repetitive
61278571	61286764	61805288	61813526	Scaffold_102	13	NC_018728.3	B3	unique
61294379	61301603	61820900	61828024	Scaffold_102	13	NC_018728.3	B3	unique
62154196	62161484	62703517	62710825	Scaffold_102	13	NC_018728.3	B3	unique
64506884	64522026	65059195	65074326	Scaffold_102	13	NC_018728.3	B3	unique
64599841	64607301	65153755	65161164	Scaffold_102	13	NC_018728.3	B3	unique
64677265	64685081	65247180	65254960	Scaffold_102	13	NC_018728.3	B3	unique
66839580	66848926	67445211	67454467	Scaffold_102	13	NC_018728.3	B3	unique
67519251	67526467	68123127	68130468	Scaffold_102	13	NC_018728.3	B3	unique
67576290	67591163	68183490	68198287	Scaffold_102	13	NC_018728.3	B3	unique
67629646	67650148	68237595	68258122	Scaffold_102	13	NC_018728.3	B3	unique
67667181	67676531	68274653	68284033	Scaffold_102	13	NC_018728.3	B3	unique
67790895	67801516	68394755	68405305	Scaffold_102	13	NC_018728.3	B3	unique
68125792	68134249	68719434	68727893	Scaffold_102	13	NC_018728.3	B3	unique
68205865	68234694	68793385	68822477	Scaffold_102	13	NC_018728.3	B3	unique
70306955	70320239	70859317	70872579	Scaffold_102	13	NC_018728.3	B3	unique
70422814	70432724	70977249	70987087	Scaffold_102	13	NC_018728.3	B3	unique
70456047	70465999	71009675	71019689	Scaffold_102	13	NC_018728.3	B3	unique
72548785	72558146	73154951	73164326	Scaffold_102	13	NC_018728.3	B3	repetitive
72566018	72573162	73171990	73179127	Scaffold_102	13	NC_018728.3	B3	unique
72830421	72837415	73448817	73455772	Scaffold_102	13	NC_018728.3	B3	unique
73041075	73047977	73659809	73666759	Scaffold_102	13	NC_018728.3	B3	repetitive
73075062	73081982	73691526	73698499	Scaffold_102	13	NC_018728.3	B3	unique
73710339	73717503	74317850	74324998	Scaffold_102	13	NC_018728.3	B3	unique
74911418	74920473	96768217	96759004	Scaffold_102	13	NC_018728.3	B3	unique
75603435	75610675	96096211	96088984	Scaffold_102	13	NC_018728.3	B3	unique
83183371	83191314	88609197	88601214	Scaffold_102	13	NC_018728.3	B3	unique
83855022	83864494	87941258	87931777	Scaffold_102	13	NC_018728.3	B3	repetitive
83945254	83952292	87848246	87841097	Scaffold_102	13	NC_018728.3	B3	unique
83955544	83968282	87837588	87824746	Scaffold_102	13	NC_018728.3	B3	unique
83986956	83994757	87805241	87797411	Scaffold_102	13	NC_018728.3	B3	unique
84015061	84027737	87779559	87766894	Scaffold_102	13	NC_018728.3	B3	unique
85843417	85853595	85966064	85955889	Scaffold_102	13	NC_018728.3	B3	unique
89238215	89247165	82551406	82542413	Scaffold_102	13	NC_018728.3	B3	repetitive
89575353	89582927	82246781	82239253	Scaffold_102	13	NC_018728.3	B3	unique
89937569	89948241	81881146	81870511	Scaffold_102	13	NC_018728.3	B3	unique
89948337	89956714	81870398	81862103	Scaffold_102	13	NC_018728.3	B3	unique
89962933	89970100	81855931	81848738	Scaffold_102	13	NC_018728.3	B3	unique
90378018	90385044	81427258	81420198	Scaffold_102	13	NC_018728.3	B3	unique
90496378	90509114	81299986	81287215	Scaffold_102	13	NC_018728.3	B3	unique
91852566	91860731	79912321	79904139	Scaffold_102	13	NC_018728.3	B3	unique
92408802	92416787	79337616	79329745	Scaffold_102	13	NC_018728.3	B3	unique
97404152	97411173	75265718	75258651	Scaffold_102	13	NC_018728.3	B3	unique
99150385	99159016	110103844	110095252	Scaffold_102	13	NC_018728.3	B3	repetitive
101921692	101938521	102810614	102827677	Scaffold_102	13	NC_018728.3	B3	unique
102412960	102419984	103309726	103316867	Scaffold_102	13	NC_018728.3	B3	unique
102588345	102595749	103485874	103493250	Scaffold_102	13	NC_018728.3	B3	unique
108824672	108831595	100293347	100286391	Scaffold_102	13	NC_018728.3	B3	unique
109153846	109161138	99972338	99965089	Scaffold_102	13	NC_018728.3	B3	unique
113729706	113737365	112175590	112167871	Scaffold_102	13	NC_018728.3	B3	unique
115073785	115080847	114356603	114363652	Scaffold_102	13	NC_018728.3	B3	unique
135742767	135750056	132161419	132168625	Scaffold_102	13	NC_018728.3	B3	unique
138098166	138125786	134612673	134640489	Scaffold_102	13	NC_018728.3	B3	unique
141192218	141200067	137797052	137804928	Scaffold_102	13	NC_018728.3	B3	unique
86003618	86017219	3979603	3993213	Scaffold_103	5	NC_018723.3	A1	unique
88148427	88157232	5124775	5133494	Scaffold_103	5	NC_018723.3	A1	unique
99210981	99225695	14383640	14398411	Scaffold_103	5	NC_018723.3	A1	unique
99470647	99478326	14667578	14675252	Scaffold_103	5	NC_018723.3	A1	unique
99492286	99500038	14689076	14696779	Scaffold_103	5	NC_018723.3	A1	unique
105016436	105025433	20063977	20072897	Scaffold_103	5	NC_018723.3	A1	unique
111343546	111350433	26294916	26301897	Scaffold_103	5	NC_018723.3	A1	unique
111376044	111383275	26328258	26335511	Scaffold_103	5	NC_018723.3	A1	unique
112075806	112082886	27027427	27034538	Scaffold_103	5	NC_018723.3	A1	unique
113523155	113530514	28435746	28443152	Scaffold_103	5	NC_018723.3	A1	unique
119180259	119187586	34156605	34163855	Scaffold_103	5	NC_018723.3	A1	repetitive
122572707	122582713	37451929	37461982	Scaffold_103	5	NC_018723.3	A1	unique
127934566	127948913	42668016	42682392	Scaffold_103	5	NC_018723.3	A1	unique
131628408	131635495	46367498	46374615	Scaffold_103	5	NC_018723.3	A1	unique
131725982	131733204	46466912	46474010	Scaffold_103	5	NC_018723.3	A1	unique
131897306	131905605	46642977	46651345	Scaffold_103	5	NC_018723.3	A1	unique
131965957	131991248	46710402	46735633	Scaffold_103	5	NC_018723.3	A1	unique
132548819	132557561	47300713	47309449	Scaffold_103	5	NC_018723.3	A1	unique
133582302	133589236	48369423	48376319	Scaffold_103	5	NC_018723.3	A1	repetitive
134024476	134031726	48808306	48815646	Scaffold_103	5	NC_018723.3	A1	unique
137984612	137992492	52725295	52733255	Scaffold_103	5	NC_018723.3	A1	repetitive
137992771	138002774	52733507	52743575	Scaffold_103	5	NC_018723.3	A1	unique
138154215	138161284	52895889	52902928	Scaffold_103	5	NC_018723.3	A1	unique
138600899	138612699	53382002	53393948	Scaffold_103	5	NC_018723.3	A1	unique
142337785	142348091	57332836	57343141	Scaffold_103	5	NC_018723.3	A1	unique
143940853	143948354	58998242	59005703	Scaffold_103	5	NC_018723.3	A1	unique
145415936	145429246	60510017	60523322	Scaffold_103	5	NC_018723.3	A1	unique
148573289	148580735	63662847	63670218	Scaffold_103	5	NC_018723.3	A1	unique
156076227	156084787	71336149	71344732	Scaffold_103	5	NC_018723.3	A1	repetitive
156349220	156356865	71618236	71625898	Scaffold_103	5	NC_018723.3	A1	unique
158355025	158363873	73667053	73675948	Scaffold_103	5	NC_018723.3	A1	unique
158782653	158792864	74115293	74125533	Scaffold_103	5	NC_018723.3	A1	unique
2528027	2535192	60749990	60742737	Scaffold_103	5	NC_018736.3	E1	unique
2567357	2574323	60710617	60703614	Scaffold_103	5	NC_018736.3	E1	unique
10133351	10140982	52925942	52918328	Scaffold_103	5	NC_018736.3	E1	unique
15195839	15205266	47719838	47710422	Scaffold_103	5	NC_018736.3	E1	unique
17832418	17839855	45105387	45097871	Scaffold_103	5	NC_018736.3	E1	unique
18693869	18703562	44276103	44266423	Scaffold_103	5	NC_018736.3	E1	unique
19713349	19721371	43293948	43285979	Scaffold_103	5	NC_018736.3	E1	unique
19783280	19802004	43224063	43205352	Scaffold_103	5	NC_018736.3	E1	unique
21663860	21672319	41532095	41523595	Scaffold_103	5	NC_018736.3	E1	unique
21923379	21932014	41271879	41263233	Scaffold_103	5	NC_018736.3	E1	unique
21961291	21969396	41236809	41228715	Scaffold_103	5	NC_018736.3	E1	unique
22033603	22041019	41165853	41158500	Scaffold_103	5	NC_018736.3	E1	unique
22096032	22108552	41102107	41089579	Scaffold_103	5	NC_018736.3	E1	unique
22493440	22503631	40707113	40697031	Scaffold_103	5	NC_018736.3	E1	unique
22556178	22571161	40646500	40631541	Scaffold_103	5	NC_018736.3	E1	unique
23156896	23165035	40046128	40037879	Scaffold_103	5	NC_018736.3	E1	unique
23224540	23233519	39972610	39963615	Scaffold_103	5	NC_018736.3	E1	unique
25372548	25380485	14831028	14839085	Scaffold_103	5	NC_018736.3	E1	unique
27804396	27811817	17286561	17293926	Scaffold_103	5	NC_018736.3	E1	unique
27824024	27831749	17305109	17312870	Scaffold_103	5	NC_018736.3	E1	unique
27862103	27871760	17344260	17354032	Scaffold_103	5	NC_018736.3	E1	unique
28403478	28411952	17883807	17892321	Scaffold_103	5	NC_018736.3	E1	unique
34638234	34646774	24327832	24336517	Scaffold_103	5	NC_018736.3	E1	unique
34647703	34656385	24337394	24346144	Scaffold_103	5	NC_018736.3	E1	unique
36126873	36134210	28159635	28167007	Scaffold_103	5	NC_018736.3	E1	unique
36134316	36141557	28167118	28174329	Scaffold_103	5	NC_018736.3	E1	unique
38507090	38514131	30528312	30535402	Scaffold_103	5	NC_018736.3	E1	unique
38799871	38806841	30825824	30832873	Scaffold_103	5	NC_018736.3	E1	unique
38817409	38829487	30842706	30854782	Scaffold_103	5	NC_018736.3	E1	unique
40016709	40024023	32059651	32067006	Scaffold_103	5	NC_018736.3	E1	unique
46553961	46562778	38395131	38404120	Scaffold_103	5	NC_018736.3	E1	repetitive
46849272	46861105	38704050	38715880	Scaffold_103	5	NC_018736.3	E1	unique
46861357	46874712	38716046	38729433	Scaffold_103	5	NC_018736.3	E1	unique
46875231	46893579	38729898	38748477	Scaffold_103	5	NC_018736.3	E1	unique
46911605	46921129	38766664	38776280	Scaffold_103	5	NC_018736.3	E1	repetitive
47141387	47149719	38991419	38999794	Scaffold_103	5	NC_018736.3	E1	unique
47160127	47167049	39012764	39019730	Scaffold_103	5	NC_018736.3	E1	unique
47295261	47305510	39153358	39163516	Scaffold_103	5	NC_018736.3	E1	unique
56785557	56793958	2680117	2688503	Scaffold_103	5	NC_018736.3	E1	unique
5334936	5342996	144555418	144563451	Scaffold_104	11	NC_018726.3	B1	repetitive
11677846	11693086	150984231	150999518	Scaffold_104	11	NC_018726.3	B1	unique
18109404	18123398	157345387	157359231	Scaffold_104	11	NC_018726.3	B1	unique
43591455	43602198	182701775	182712519	Scaffold_104	11	NC_018726.3	B1	unique
46735219	46743096	185861482	185869433	Scaffold_104	11	NC_018726.3	B1	unique
52588149	52595008	191820841	191827735	Scaffold_104	11	NC_018726.3	B1	unique
54969591	54987469	194183852	194201847	Scaffold_104	11	NC_018726.3	B1	unique
55900779	55908714	195115483	195123443	Scaffold_104	11	NC_018726.3	B1	unique
71856675	71866208	88171018	88180485	Scaffold_104	11	NC_018726.3	B1	unique
78261426	78270164	94423049	94431837	Scaffold_104	11	NC_018726.3	B1	unique
78300058	78312721	94461039	94473851	Scaffold_104	11	NC_018726.3	B1	unique
85518268	85529246	101462473	101473417	Scaffold_104	11	NC_018726.3	B1	unique
87204391	87211952	103164433	103171920	Scaffold_104	11	NC_018726.3	B1	unique
91044245	91054286	107070253	107080312	Scaffold_104	11	NC_018726.3	B1	unique
96368957	96378264	112305490	112314767	Scaffold_104	11	NC_018726.3	B1	unique
97314610	97325648	113277443	113288483	Scaffold_104	11	NC_018726.3	B1	unique
98881197	98892331	114841273	114852450	Scaffold_104	11	NC_018726.3	B1	unique
99986514	99994863	116010617	116018927	Scaffold_104	11	NC_018726.3	B1	unique
100426332	100433419	116450365	116457369	Scaffold_104	11	NC_018726.3	B1	unique
100962542	100969544	116998157	117005133	Scaffold_104	11	NC_018726.3	B1	unique
104045910	104056430	120025130	120035683	Scaffold_104	11	NC_018726.3	B1	unique
104306937	104316778	120298141	120308024	Scaffold_104	11	NC_018726.3	B1	unique
104345247	104353567	120337712	120345983	Scaffold_104	11	NC_018726.3	B1	repetitive
106935092	106944786	122924323	122934132	Scaffold_104	11	NC_018726.3	B1	unique
107255898	107263849	123246780	123254845	Scaffold_104	11	NC_018726.3	B1	unique
108340459	108348235	124392049	124399833	Scaffold_104	11	NC_018726.3	B1	unique
113562198	113569148	129626540	129633475	Scaffold_104	11	NC_018726.3	B1	unique
115017298	115025361	131071855	131079977	Scaffold_104	11	NC_018726.3	B1	unique
122610918	122621818	138372710	138383531	Scaffold_104	11	NC_018726.3	B1	unique
122762893	122770641	138525696	138533455	Scaffold_104	11	NC_018726.3	B1	unique
127303381	127311090	72951367	72943524	Scaffold_104	11	NC_018726.3	B1	unique
127696902	127704346	72562911	72555442	Scaffold_104	11	NC_018726.3	B1	repetitive
132236637	132243548	68133668	68126756	Scaffold_104	11	NC_018726.3	B1	unique
139820991	139827931	60931128	60924206	Scaffold_104	11	NC_018726.3	B1	unique
142773016	142787100	79069832	79083942	Scaffold_104	11	NC_018726.3	B1	unique
145166529	145174921	81421076	81429458	Scaffold_104	11	NC_018726.3	B1	unique
146583313	146598171	82804712	82819589	Scaffold_104	11	NC_018726.3	B1	unique
147170039	147178385	83388761	83397137	Scaffold_104	11	NC_018726.3	B1	unique
147332068	147341677	83558057	83567664	Scaffold_104	11	NC_018726.3	B1	unique
148834751	148841747	85092404	85099429	Scaffold_104	11	NC_018726.3	B1	unique
152037754	152045651	52412460	52420267	Scaffold_104	11	NC_018726.3	B1	unique
153962330	153970445	54383411	54391551	Scaffold_104	11	NC_018726.3	B1	unique
156688726	156696663	57121439	57129334	Scaffold_104	11	NC_018726.3	B1	unique
161921461	161929720	33272136	33280416	Scaffold_104	11	NC_018726.3	B1	unique
164213226	164222532	35503574	35512875	Scaffold_104	11	NC_018726.3	B1	unique
174011840	174019235	42936319	42943725	Scaffold_104	11	NC_018726.3	B1	unique
177677438	177684382	46536643	46543614	Scaffold_104	11	NC_018726.3	B1	unique
184195549	184204861	28935002	28925726	Scaffold_104	11	NC_018726.3	B1	unique
184383188	184390698	28730484	28723004	Scaffold_104	11	NC_018726.3	B1	unique
105739242	105746223	13389631	13396625	Scaffold_105	7	NC_018732.3	D1	unique
107279915	107287829	15002659	15010669	Scaffold_105	7	NC_018732.3	D1	repetitive
114355269	114365389	22180921	22191051	Scaffold_105	7	NC_018732.3	D1	unique
119168891	119176713	27052142	27059945	Scaffold_105	7	NC_018732.3	D1	unique
119312839	119319873	27193881	27201012	Scaffold_105	7	NC_018732.3	D1	unique
120231943	120240960	28102365	28111416	Scaffold_105	7	NC_018732.3	D1	unique
122330322	122338079	30179886	30187659	Scaffold_105	7	NC_018732.3	D1	unique
122703029	122710738	30587418	30595076	Scaffold_105	7	NC_018732.3	D1	unique
122737128	122745229	30621686	30629837	Scaffold_105	7	NC_018732.3	D1	unique
132749394	132756746	43177234	43184671	Scaffold_105	7	NC_018732.3	D1	repetitive
136031318	136038211	46510348	46517273	Scaffold_105	7	NC_018732.3	D1	unique
137333487	137344373	47882320	47893189	Scaffold_105	7	NC_018732.3	D1	unique
138473589	138480579	49011492	49018515	Scaffold_105	7	NC_018732.3	D1	unique
140540659	140548659	51081113	51089130	Scaffold_105	7	NC_018732.3	D1	unique
140945509	140955553	51525390	51535514	Scaffold_105	7	NC_018732.3	D1	unique
146061890	146069868	56626215	56634178	Scaffold_105	7	NC_018732.3	D1	repetitive
151289072	151296085	62013428	62020432	Scaffold_105	7	NC_018732.3	D1	unique
154597401	154604207	65022778	65029722	Scaffold_105	7	NC_018732.3	D1	unique
154830926	154841708	65264612	65275383	Scaffold_105	7	NC_018732.3	D1	unique
154975378	154982333	65412441	65419433	Scaffold_105	7	NC_018732.3	D1	unique
156918942	156926465	67279194	67286662	Scaffold_105	7	NC_018732.3	D1	unique
158950843	158957965	69289176	69296356	Scaffold_105	7	NC_018732.3	D1	unique
163457110	163464558	74050617	74058106	Scaffold_105	7	NC_018732.3	D1	unique
163572780	163580132	74168347	74175613	Scaffold_105	7	NC_018732.3	D1	unique
163701757	163710538	74297368	74306224	Scaffold_105	7	NC_018732.3	D1	unique
163878243	163891049	74475466	74488297	Scaffold_105	7	NC_018732.3	D1	unique
164169745	164186289	74769161	74785584	Scaffold_105	7	NC_018732.3	D1	unique
173374121	173382796	84287828	84296518	Scaffold_105	7	NC_018732.3	D1	unique
173394226	173402224	84308408	84316466	Scaffold_105	7	NC_018732.3	D1	unique
175495135	175503996	86355804	86364741	Scaffold_105	7	NC_018732.3	D1	unique
176042710	176051201	86895595	86904075	Scaffold_105	7	NC_018732.3	D1	unique
176623812	176635933	87503274	87515507	Scaffold_105	7	NC_018732.3	D1	unique
176684294	176691308	87569164	87576230	Scaffold_105	7	NC_018732.3	D1	repetitive
177140369	177149493	88022304	88031592	Scaffold_105	7	NC_018732.3	D1	unique
177160427	177167534	88042677	88049795	Scaffold_105	7	NC_018732.3	D1	unique
184260310	184267627	95232289	95239529	Scaffold_105	7	NC_018732.3	D1	unique
186936843	186946720	97953569	97963516	Scaffold_105	7	NC_018732.3	D1	unique
189164913	189174772	100271203	100281059	Scaffold_105	7	NC_018732.3	D1	unique
198178779	198188352	108306459	108316083	Scaffold_105	7	NC_018732.3	D1	repetitive
198259723	198268286	108387149	108395614	Scaffold_105	7	NC_018732.3	D1	unique
200535186	200542406	110753122	110760467	Scaffold_105	7	NC_018732.3	D1	unique
201193204	201200773	111427348	111434998	Scaffold_105	7	NC_018732.3	D1	unique
7058566	7065896	7728418	7735804	Scaffold_105	7	NC_018737.3	E2	unique
8083680	8093205	8763278	8772805	Scaffold_105	7	NC_018737.3	E2	unique
13770550	13779990	14724126	14733562	Scaffold_105	7	NC_018737.3	E2	repetitive
14053943	14060786	15030034	15036965	Scaffold_105	7	NC_018737.3	E2	unique
14292294	14301232	15280011	15288942	Scaffold_105	7	NC_018737.3	E2	unique
14629717	14638220	15622570	15631082	Scaffold_105	7	NC_018737.3	E2	unique
14639992	14647356	15632780	15640095	Scaffold_105	7	NC_018737.3	E2	unique
14865369	14886128	15862691	15883370	Scaffold_105	7	NC_018737.3	E2	unique
15319758	15328356	16313348	16321998	Scaffold_105	7	NC_018737.3	E2	unique
16716594	16724230	17745483	17753148	Scaffold_105	7	NC_018737.3	E2	unique
18329115	18336361	19408478	19415764	Scaffold_105	7	NC_018737.3	E2	unique
27065733	27073420	28330275	28337939	Scaffold_105	7	NC_018737.3	E2	unique
28475816	28491098	29785237	29800487	Scaffold_105	7	NC_018737.3	E2	unique
31709324	31716696	33173140	33180510	Scaffold_105	7	NC_018737.3	E2	unique
33588772	33595628	35054887	35061787	Scaffold_105	7	NC_018737.3	E2	unique
38232279	38240890	42026532	42035122	Scaffold_105	7	NC_018737.3	E2	unique
39062660	39070818	42867631	42875884	Scaffold_105	7	NC_018737.3	E2	unique
40593869	40601719	44487801	44495688	Scaffold_105	7	NC_018737.3	E2	unique
42460743	42467723	46445192	46452174	Scaffold_105	7	NC_018737.3	E2	repetitive
44290702	44298401	48366379	48374074	Scaffold_105	7	NC_018737.3	E2	unique
44693709	44700571	48768405	48775337	Scaffold_105	7	NC_018737.3	E2	unique
50837012	50844176	55974103	55966813	Scaffold_105	7	NC_018737.3	E2	unique
51135161	51143124	55672253	55664282	Scaffold_105	7	NC_018737.3	E2	repetitive
51239680	51248612	55574256	55565480	Scaffold_105	7	NC_018737.3	E2	unique
55791720	55801320	51013221	51003591	Scaffold_105	7	NC_018737.3	E2	unique
56440768	56447908	50191760	50198906	Scaffold_105	7	NC_018737.3	E2	unique
60917843	60927907	50986107	50976022	Scaffold_105	7	NC_018737.3	E2	unique
166411082	166418015	57712534	57705586	Scaffold_106	6	NC_018724.3	A2	unique
172056576	172064219	51884966	51877485	Scaffold_106	6	NC_018724.3	A2	unique
172898941	172908810	51027042	51017153	Scaffold_106	6	NC_018724.3	A2	unique
173973251	173981293	49921045	49913007	Scaffold_106	6	NC_018724.3	A2	unique
178535487	178542864	45575398	45568090	Scaffold_106	6	NC_018724.3	A2	unique
182686051	182693363	41507270	41499930	Scaffold_106	6	NC_018724.3	A2	unique
185424768	185431989	38745100	38737912	Scaffold_106	6	NC_018724.3	A2	unique
185518530	185531610	38648804	38635696	Scaffold_106	6	NC_018724.3	A2	unique
185895389	185902387	38268125	38261132	Scaffold_106	6	NC_018724.3	A2	unique
194138654	194151867	29980952	29967720	Scaffold_106	6	NC_018724.3	A2	unique
198228973	198238685	25939021	25929231	Scaffold_106	6	NC_018724.3	A2	unique
199985576	199992530	24206058	24199083	Scaffold_106	6	NC_018724.3	A2	unique
200288541	200297310	23897707	23888956	Scaffold_106	6	NC_018724.3	A2	unique
200679332	200686691	23499930	23492671	Scaffold_106	6	NC_018724.3	A2	unique
202235495	202243508	21946969	21939093	Scaffold_106	6	NC_018724.3	A2	unique
203020929	203028090	21144659	21137428	Scaffold_106	6	NC_018724.3	A2	unique
203159184	203166935	21004829	20997162	Scaffold_106	6	NC_018724.3	A2	unique
203745873	203753259	20408314	20400808	Scaffold_106	6	NC_018724.3	A2	unique
204863326	204875758	19258521	19246107	Scaffold_106	6	NC_018724.3	A2	unique
204983392	204991125	19138754	19131017	Scaffold_106	6	NC_018724.3	A2	unique
205246560	205259197	18874209	18861561	Scaffold_106	6	NC_018724.3	A2	unique
205434698	205442528	18689963	18682030	Scaffold_106	6	NC_018724.3	A2	unique
205448601	205457260	18676656	18667984	Scaffold_106	6	NC_018724.3	A2	unique
205878700	205889255	18261806	18251356	Scaffold_106	6	NC_018724.3	A2	unique
205889421	205898259	18251371	18242601	Scaffold_106	6	NC_018724.3	A2	repetitive
205910485	205919793	18230719	18221325	Scaffold_106	6	NC_018724.3	A2	repetitive
205971320	205978299	18172052	18165077	Scaffold_106	6	NC_018724.3	A2	repetitive
206297767	206305828	17858665	17850604	Scaffold_106	6	NC_018724.3	A2	unique
214698392	214707580	11589283	11580034	Scaffold_106	6	NC_018724.3	A2	repetitive
26821649	26832241	27158239	27168747	Scaffold_106	6	NC_018731.3	C2	unique
26873335	26881424	27210867	27219001	Scaffold_106	6	NC_018731.3	C2	unique
28193977	28201185	28573450	28580669	Scaffold_106	6	NC_018731.3	C2	unique
28287960	28295778	28666796	28674583	Scaffold_106	6	NC_018731.3	C2	unique
28664358	28671281	29051819	29058838	Scaffold_106	6	NC_018731.3	C2	unique
29934579	29942529	30332696	30340609	Scaffold_106	6	NC_018731.3	C2	unique
30203106	30210195	30597267	30604249	Scaffold_106	6	NC_018731.3	C2	unique
32844956	32852386	33203874	33211160	Scaffold_106	6	NC_018731.3	C2	unique
37743528	37758455	37930826	37945815	Scaffold_106	6	NC_018731.3	C2	unique
38823757	38832879	38998014	39007090	Scaffold_106	6	NC_018731.3	C2	unique
41469969	41478902	41680158	41688983	Scaffold_106	6	NC_018731.3	C2	unique
42714169	42720963	42896542	42903445	Scaffold_106	6	NC_018731.3	C2	unique
50241154	50249577	50001856	50010253	Scaffold_106	6	NC_018731.3	C2	unique
54934167	54941689	54608385	54615963	Scaffold_106	6	NC_018731.3	C2	unique
55853351	55864247	55520707	55531656	Scaffold_106	6	NC_018731.3	C2	unique
60372064	60383181	60215842	60226979	Scaffold_106	6	NC_018731.3	C2	unique
60955245	60965543	60831533	60841804	Scaffold_106	6	NC_018731.3	C2	unique
61042144	61050765	60919966	60928641	Scaffold_106	6	NC_018731.3	C2	unique
61071053	61083780	60948863	60961730	Scaffold_106	6	NC_018731.3	C2	unique
61699335	61708226	61560382	61569301	Scaffold_106	6	NC_018731.3	C2	unique
68111954	68119136	124445974	124438785	Scaffold_106	6	NC_018731.3	C2	unique
68167451	68175596	124385913	124377811	Scaffold_106	6	NC_018731.3	C2	unique
69463051	69470333	123078478	123071135	Scaffold_106	6	NC_018731.3	C2	unique
73619939	73637904	118907578	118889594	Scaffold_106	6	NC_018731.3	C2	unique
74206762	74223029	118295896	118279574	Scaffold_106	6	NC_018731.3	C2	unique
76369786	76378865	116121285	116112143	Scaffold_106	6	NC_018731.3	C2	unique
78103161	78112131	114301887	114292808	Scaffold_106	6	NC_018731.3	C2	repetitive
78907152	78914435	113515163	113507944	Scaffold_106	6	NC_018731.3	C2	unique
83447723	83460164	109051413	109038762	Scaffold_106	6	NC_018731.3	C2	unique
89944391	89951867	102650914	102643370	Scaffold_106	6	NC_018731.3	C2	repetitive
93510348	93519204	99060481	99051557	Scaffold_106	6	NC_018731.3	C2	unique
93531433	93553962	99039521	99016989	Scaffold_106	6	NC_018731.3	C2	unique
93597218	93604615	98972071	98964678	Scaffold_106	6	NC_018731.3	C2	unique
93625667	93636843	98943155	98931990	Scaffold_106	6	NC_018731.3	C2	unique
93672939	93680603	98892548	98884899	Scaffold_106	6	NC_018731.3	C2	unique
93765430	93773297	98796285	98788440	Scaffold_106	6	NC_018731.3	C2	unique
93806329	93813251	98756715	98749751	Scaffold_106	6	NC_018731.3	C2	unique
93940544	93950514	98617896	98608043	Scaffold_106	6	NC_018731.3	C2	repetitive
94600434	94608894	97907584	97899083	Scaffold_106	6	NC_018731.3	C2	unique
95171543	95181213	97346456	97336900	Scaffold_106	6	NC_018731.3	C2	unique
96879853	96887366	95552074	95544468	Scaffold_106	6	NC_018731.3	C2	unique
98056413	98069025	94378300	94365711	Scaffold_106	6	NC_018731.3	C2	unique
100684060	100691652	91810943	91803330	Scaffold_106	6	NC_018731.3	C2	unique
102480245	102488928	90069287	90060588	Scaffold_106	6	NC_018731.3	C2	repetitive
103218591	103225579	89289592	89282572	Scaffold_106	6	NC_018731.3	C2	unique
104652260	104659629	87868755	87861379	Scaffold_106	6	NC_018731.3	C2	unique
104865745	104887547	87664063	87642153	Scaffold_106	6	NC_018731.3	C2	unique
104887812	104898933	87641853	87630719	Scaffold_106	6	NC_018731.3	C2	unique
105366427	105375254	87158692	87149923	Scaffold_106	6	NC_018731.3	C2	unique
106970294	106977579	85519059	85511730	Scaffold_106	6	NC_018731.3	C2	unique
107117345	107126945	85362122	85352568	Scaffold_106	6	NC_018731.3	C2	repetitive
107171913	107179586	85302934	85295285	Scaffold_106	6	NC_018731.3	C2	unique
107232301	107240605	85241857	85233580	Scaffold_106	6	NC_018731.3	C2	repetitive
107271928	107280438	85201989	85193399	Scaffold_106	6	NC_018731.3	C2	unique
107287705	107296199	85186218	85177789	Scaffold_106	6	NC_018731.3	C2	repetitive
108558601	108569660	83914924	83903803	Scaffold_106	6	NC_018731.3	C2	unique
108847803	108856183	83616817	83608541	Scaffold_106	6	NC_018731.3	C2	unique
120011342	120018753	70426750	70419306	Scaffold_106	6	NC_018731.3	C2	repetitive
122885417	122895646	67587522	67577332	Scaffold_106	6	NC_018731.3	C2	unique
126269171	126277822	127711346	127719972	Scaffold_106	6	NC_018731.3	C2	unique
140744219	140752487	136298468	136306654	Scaffold_106	6	NC_018731.3	C2	unique
141262484	141270182	136828176	136835850	Scaffold_106	6	NC_018731.3	C2	unique
142176924	142190445	137736238	137749827	Scaffold_106	6	NC_018731.3	C2	unique
142198706	142210083	137758082	137769514	Scaffold_106	6	NC_018731.3	C2	unique
145248600	145258651	140642183	140652197	Scaffold_106	6	NC_018731.3	C2	unique
126341555	126350048	74613829	74605379	Scaffold_107	4	NC_018724.3	A2	unique
127289300	127298044	73654150	73645466	Scaffold_107	4	NC_018724.3	A2	unique
141269283	141277707	79035300	79043638	Scaffold_107	4	NC_018724.3	A2	unique
141933035	141940365	79734009	79741412	Scaffold_107	4	NC_018724.3	A2	unique
143631491	143639534	81329854	81337928	Scaffold_107	4	NC_018724.3	A2	unique
149250299	149257275	86997387	87004471	Scaffold_107	4	NC_018724.3	A2	unique
151245974	151255404	88968131	88977533	Scaffold_107	4	NC_018724.3	A2	unique
153261544	153268888	90948183	90955528	Scaffold_107	4	NC_018724.3	A2	unique
154591866	154599406	92304202	92311905	Scaffold_107	4	NC_018724.3	A2	unique
155986869	155993797	93729249	93736170	Scaffold_107	4	NC_018724.3	A2	unique
158889808	158899801	96562439	96572483	Scaffold_107	4	NC_018724.3	A2	repetitive
160344540	160351826	97963079	97970366	Scaffold_107	4	NC_018724.3	A2	unique
162189178	162196597	99834740	99842232	Scaffold_107	4	NC_018724.3	A2	unique
163974576	163987678	101755337	101768450	Scaffold_107	4	NC_018724.3	A2	unique
165916141	165923981	103739765	103747558	Scaffold_107	4	NC_018724.3	A2	unique
170861509	170871625	108629001	108639166	Scaffold_107	4	NC_018724.3	A2	unique
172439370	172447335	110231397	110239352	Scaffold_107	4	NC_018724.3	A2	unique
174814195	174821606	112632913	112640316	Scaffold_107	4	NC_018724.3	A2	unique
175624722	175633020	113441983	113450433	Scaffold_107	4	NC_018724.3	A2	unique
175633647	175642211	113451120	113459549	Scaffold_107	4	NC_018724.3	A2	unique
176739572	176749209	114541982	114551621	Scaffold_107	4	NC_018724.3	A2	unique
177070299	177079195	114892612	114901577	Scaffold_107	4	NC_018724.3	A2	repetitive
177635134	177642765	115482882	115490505	Scaffold_107	4	NC_018724.3	A2	unique
179403863	179413064	117306749	117315959	Scaffold_107	4	NC_018724.3	A2	repetitive
180387315	180395132	118292058	118299804	Scaffold_107	4	NC_018724.3	A2	unique
181521436	181529566	119432000	119440256	Scaffold_107	4	NC_018724.3	A2	unique
181927921	181935159	119855485	119862673	Scaffold_107	4	NC_018724.3	A2	unique
182549862	182564094	120503401	120517620	Scaffold_107	4	NC_018724.3	A2	unique
182565339	182608319	120518377	120561317	Scaffold_107	4	NC_018724.3	A2	unique
182631624	182648874	120584680	120602125	Scaffold_107	4	NC_018724.3	A2	unique
182649101	182658987	120602406	120612403	Scaffold_107	4	NC_018724.3	A2	unique
183737952	183745992	121764616	121772789	Scaffold_107	4	NC_018724.3	A2	unique
186203523	186210710	124310107	124317368	Scaffold_107	4	NC_018724.3	A2	unique
188077583	188084486	126316407	126323319	Scaffold_107	4	NC_018724.3	A2	unique
195156005	195165975	133502941	133512904	Scaffold_107	4	NC_018724.3	A2	repetitive
195982098	195991042	134285839	134294776	Scaffold_107	4	NC_018724.3	A2	unique
196270666	196287338	134576836	134593458	Scaffold_107	4	NC_018724.3	A2	unique
196382676	196390517	134697284	134705074	Scaffold_107	4	NC_018724.3	A2	unique
196484492	196491811	134798666	134805935	Scaffold_107	4	NC_018724.3	A2	unique
196502637	196512683	134816387	134826351	Scaffold_107	4	NC_018724.3	A2	unique
196533014	196541579	134848199	134856773	Scaffold_107	4	NC_018724.3	A2	unique
197241484	197249563	135566657	135574702	Scaffold_107	4	NC_018724.3	A2	unique
197256521	197264493	135581697	135589671	Scaffold_107	4	NC_018724.3	A2	unique
197422090	197430550	135758968	135767444	Scaffold_107	4	NC_018724.3	A2	unique
197879771	197889446	136230729	136240275	Scaffold_107	4	NC_018724.3	A2	unique
203054232	203061154	141453276	141460190	Scaffold_107	4	NC_018724.3	A2	repetitive
207710764	207720444	146361472	146371205	Scaffold_107	4	NC_018724.3	A2	unique
209318257	209325393	147984343	147991382	Scaffold_107	4	NC_018724.3	A2	unique
209800343	209807660	148483844	148491135	Scaffold_107	4	NC_018724.3	A2	unique
210118514	210125878	148817515	148824946	Scaffold_107	4	NC_018724.3	A2	unique
213772551	213781905	152637967	152647351	Scaffold_107	4	NC_018724.3	A2	unique
225760934	225767890	165341626	165348666	Scaffold_107	4	NC_018724.3	A2	unique
569336	578046	518150	527104	Scaffold_107	4	NC_018740.3	F2	repetitive
863042	873306	830774	841061	Scaffold_107	4	NC_018740.3	F2	repetitive
20164161	20171413	20227903	20235220	Scaffold_107	4	NC_018740.3	F2	unique
23594082	23609540	23664474	23679953	Scaffold_107	4	NC_018740.3	F2	unique
23810939	23818174	23884277	23891422	Scaffold_107	4	NC_018740.3	F2	unique
23848108	23855529	23922383	23929714	Scaffold_107	4	NC_018740.3	F2	unique
32757672	32773268	32916035	32931778	Scaffold_107	4	NC_018740.3	F2	unique
32863548	32872036	33030661	33039235	Scaffold_107	4	NC_018740.3	F2	unique
37438559	37447175	37817871	37826404	Scaffold_107	4	NC_018740.3	F2	unique
40957282	40964527	41363866	41371022	Scaffold_107	4	NC_018740.3	F2	unique
43490101	43497741	43875387	43883040	Scaffold_107	4	NC_018740.3	F2	unique
44085377	44092364	44458290	44465308	Scaffold_107	4	NC_018740.3	F2	unique
44093694	44102851	44466631	44475750	Scaffold_107	4	NC_018740.3	F2	unique
47659267	47669750	48100680	48111275	Scaffold_107	4	NC_018740.3	F2	unique
54126113	54134282	54571062	54579287	Scaffold_107	4	NC_018740.3	F2	unique
56201666	56210726	56643474	56652594	Scaffold_107	4	NC_018740.3	F2	repetitive
56693838	56705065	57128535	57139667	Scaffold_107	4	NC_018740.3	F2	unique
57225539	57238403	57661751	57674430	Scaffold_107	4	NC_018740.3	F2	unique
57248975	57260759	57685177	57697143	Scaffold_107	4	NC_018740.3	F2	unique
57318103	57341720	57753434	57777099	Scaffold_107	4	NC_018740.3	F2	unique
57344053	57357981	57779026	57793035	Scaffold_107	4	NC_018740.3	F2	unique
57358263	57366926	57793357	57802022	Scaffold_107	4	NC_018740.3	F2	unique
57477532	57485634	57909088	57917171	Scaffold_107	4	NC_018740.3	F2	unique
57560606	57568488	57990757	57998680	Scaffold_107	4	NC_018740.3	F2	unique
57916190	57924145	58346285	58354196	Scaffold_107	4	NC_018740.3	F2	unique
60362930	60370148	60696901	60704132	Scaffold_107	4	NC_018740.3	F2	unique
61994451	62002683	62293067	62301278	Scaffold_107	4	NC_018740.3	F2	unique
62819642	62827428	63109519	63117326	Scaffold_107	4	NC_018740.3	F2	unique
68831810	68838801	66579702	66586703	Scaffold_107	4	NC_018740.3	F2	unique
70109989	70118293	67870699	67878960	Scaffold_107	4	NC_018740.3	F2	unique
70654134	70661449	68423228	68430632	Scaffold_107	4	NC_018740.3	F2	repetitive
70840234	70848611	68602526	68611001	Scaffold_107	4	NC_018740.3	F2	repetitive
70930912	70939190	68693240	68701395	Scaffold_107	4	NC_018740.3	F2	unique
71153606	71162234	68922788	68931396	Scaffold_107	4	NC_018740.3	F2	unique
71183572	71191056	68952846	68960301	Scaffold_107	4	NC_018740.3	F2	unique
71235223	71242722	68994763	69002289	Scaffold_107	4	NC_018740.3	F2	unique
71428543	71438324	69202138	69212008	Scaffold_107	4	NC_018740.3	F2	unique
71868237	71877354	69623328	69632408	Scaffold_107	4	NC_018740.3	F2	unique
81867299	81878727	78637771	78648974	Scaffold_107	4	NC_018740.3	F2	unique
9911203	9918345	186531539	186538748	Scaffold_108	3	NC_018730.3	C1	unique
17077897	17084769	192128883	192135840	Scaffold_108	3	NC_018730.3	C1	unique
17296576	17303832	192341788	192349050	Scaffold_108	3	NC_018730.3	C1	unique
18541547	18549155	193603215	193610879	Scaffold_108	3	NC_018730.3	C1	unique
19014153	19021104	194069697	194076694	Scaffold_108	3	NC_018730.3	C1	unique
20691121	20699105	195714544	195722530	Scaffold_108	3	NC_018730.3	C1	unique
22208612	22215675	197223077	197230193	Scaffold_108	3	NC_018730.3	C1	unique
23783123	23792756	198765347	198774916	Scaffold_108	3	NC_018730.3	C1	repetitive
23933692	23945453	198920840	198932505	Scaffold_108	3	NC_018730.3	C1	unique
27000735	27009246	201771514	201780037	Scaffold_108	3	NC_018730.3	C1	unique
29488161	29499556	204237662	204249104	Scaffold_108	3	NC_018730.3	C1	unique
29703521	29710746	204459247	204466536	Scaffold_108	3	NC_018730.3	C1	unique
30101914	30108934	204874052	204881158	Scaffold_108	3	NC_018730.3	C1	repetitive
35963254	35971520	210835030	210843393	Scaffold_108	3	NC_018730.3	C1	unique
50308546	50316190	144850800	144858519	Scaffold_108	3	NC_018730.3	C1	unique
53675440	53682661	148226259	148233477	Scaffold_108	3	NC_018730.3	C1	unique
54182653	54202500	148710762	148730649	Scaffold_108	3	NC_018730.3	C1	unique
57105997	57118011	151684045	151696190	Scaffold_108	3	NC_018730.3	C1	unique
57842015	57849540	152453471	152460906	Scaffold_108	3	NC_018730.3	C1	unique
58264951	58274015	152886097	152895247	Scaffold_108	3	NC_018730.3	C1	repetitive
58565404	58574649	153186938	153196231	Scaffold_108	3	NC_018730.3	C1	unique
58755181	58766203	153363123	153374204	Scaffold_108	3	NC_018730.3	C1	unique
60733865	60746662	155342145	155355034	Scaffold_108	3	NC_018730.3	C1	unique
60842631	60853473	155455830	155466629	Scaffold_108	3	NC_018730.3	C1	unique
60857746	60871263	155470717	155484448	Scaffold_108	3	NC_018730.3	C1	unique
62620145	62627806	157267520	157275243	Scaffold_108	3	NC_018730.3	C1	unique
62720355	62731414	157365529	157376498	Scaffold_108	3	NC_018730.3	C1	unique
62991112	62999182	157639829	157647987	Scaffold_108	3	NC_018730.3	C1	unique
63180147	63187323	157819175	157826402	Scaffold_108	3	NC_018730.3	C1	repetitive
64166751	64178277	158808567	158820095	Scaffold_108	3	NC_018730.3	C1	unique
64737769	64745173	159371000	159378441	Scaffold_108	3	NC_018730.3	C1	unique
67472250	67480199	162104326	162112347	Scaffold_108	3	NC_018730.3	C1	unique
68549705	68558102	163210547	163218940	Scaffold_108	3	NC_018730.3	C1	repetitive
68568794	68592898	163228872	163253134	Scaffold_108	3	NC_018730.3	C1	unique
70305939	70313107	165007723	165014964	Scaffold_108	3	NC_018730.3	C1	repetitive
70516526	70531201	165223100	165237698	Scaffold_108	3	NC_018730.3	C1	unique
72076844	72090256	166843938	166857357	Scaffold_108	3	NC_018730.3	C1	unique
72092253	72104569	166859386	166871748	Scaffold_108	3	NC_018730.3	C1	unique
72114039	72135135	166881284	166902532	Scaffold_108	3	NC_018730.3	C1	unique
72147637	72165899	166914924	166933094	Scaffold_108	3	NC_018730.3	C1	unique
73493366	73501816	168247467	168255898	Scaffold_108	3	NC_018730.3	C1	repetitive
74432548	74446630	169183740	169197844	Scaffold_108	3	NC_018730.3	C1	unique
74446663	74471683	169198156	169223222	Scaffold_108	3	NC_018730.3	C1	unique
74507643	74515461	169258520	169266214	Scaffold_108	3	NC_018730.3	C1	repetitive
74549995	74558173	169300882	169309132	Scaffold_108	3	NC_018730.3	C1	unique
74612789	74622788	169364893	169374867	Scaffold_108	3	NC_018730.3	C1	unique
74630615	74644695	169382990	169397057	Scaffold_108	3	NC_018730.3	C1	unique
76665134	76672042	171393085	171399996	Scaffold_108	3	NC_018730.3	C1	unique
77357098	77364798	172090657	172098387	Scaffold_108	3	NC_018730.3	C1	unique
81133381	81143380	175834101	175844160	Scaffold_108	3	NC_018730.3	C1	unique
81145008	81155186	175845737	175855915	Scaffold_108	3	NC_018730.3	C1	repetitive
82913003	82922087	141863874	141854798	Scaffold_108	3	NC_018730.3	C1	unique
83326561	83334341	141458541	141450607	Scaffold_108	3	NC_018730.3	C1	unique
83909305	83916849	140939784	140932212	Scaffold_108	3	NC_018730.3	C1	unique
86809762	86819314	138021412	138011848	Scaffold_108	3	NC_018730.3	C1	unique
86819314	86838505	138010907	137991578	Scaffold_108	3	NC_018730.3	C1	unique
86855130	86867456	137974697	137962365	Scaffold_108	3	NC_018730.3	C1	unique
86888903	86898039	137941187	137932099	Scaffold_108	3	NC_018730.3	C1	unique
86931871	86939059	137899756	137892578	Scaffold_108	3	NC_018730.3	C1	unique
86946021	86953418	137885537	137878068	Scaffold_108	3	NC_018730.3	C1	unique
87376374	87384655	137440900	137432663	Scaffold_108	3	NC_018730.3	C1	unique
87469579	87477867	137331898	137323704	Scaffold_108	3	NC_018730.3	C1	unique
87624261	87631247	137176666	137169704	Scaffold_108	3	NC_018730.3	C1	repetitive
87830400	87838112	136967881	136960140	Scaffold_108	3	NC_018730.3	C1	unique
87847595	87855478	136950565	136942729	Scaffold_108	3	NC_018730.3	C1	unique
87951402	87962300	136839416	136828519	Scaffold_108	3	NC_018730.3	C1	unique
88996338	89003198	135878186	135871246	Scaffold_108	3	NC_018730.3	C1	unique
90980084	90988342	133974561	133966400	Scaffold_108	3	NC_018730.3	C1	unique
92274680	92283561	132710315	132701487	Scaffold_108	3	NC_018730.3	C1	unique
95642700	95650525	129609268	129601477	Scaffold_108	3	NC_018730.3	C1	unique
104687919	104696195	120409669	120401426	Scaffold_108	3	NC_018730.3	C1	unique
127229154	127236687	3948828	3956424	Scaffold_108	3	NC_018734.3	D3	unique
141422676	141430300	18511684	18519383	Scaffold_108	3	NC_018734.3	D3	unique
141775321	141782952	18899587	18907324	Scaffold_108	3	NC_018734.3	D3	unique
142850643	142858396	19996674	20004476	Scaffold_108	3	NC_018734.3	D3	unique
143166577	143177417	20315372	20326093	Scaffold_108	3	NC_018734.3	D3	unique
143265679	143279410	20414844	20428496	Scaffold_108	3	NC_018734.3	D3	unique
147001859	147008785	24168224	24175148	Scaffold_108	3	NC_018734.3	D3	unique
147564981	147572648	24750333	24758000	Scaffold_108	3	NC_018734.3	D3	unique
147578462	147587814	24763620	24773086	Scaffold_108	3	NC_018734.3	D3	unique
150106360	150114973	27386583	27395261	Scaffold_108	3	NC_018734.3	D3	repetitive
153430733	153438804	30824092	30832176	Scaffold_108	3	NC_018734.3	D3	unique
156200629	156209130	33566337	33574888	Scaffold_108	3	NC_018734.3	D3	unique
156213758	156222113	33579198	33587572	Scaffold_108	3	NC_018734.3	D3	unique
158680652	158694112	36046325	36059805	Scaffold_108	3	NC_018734.3	D3	unique
162138558	162147121	39613089	39621615	Scaffold_108	3	NC_018734.3	D3	unique
162202181	162212374	39678101	39688307	Scaffold_108	3	NC_018734.3	D3	unique
162925582	162936901	40368707	40380203	Scaffold_108	3	NC_018734.3	D3	unique
169269720	169282511	46895889	46908585	Scaffold_108	3	NC_018734.3	D3	unique
169336562	169345128	46962343	46970763	Scaffold_108	3	NC_018734.3	D3	repetitive
169389101	169397895	47016181	47024923	Scaffold_108	3	NC_018734.3	D3	unique
172847065	172854334	50536055	50543375	Scaffold_108	3	NC_018734.3	D3	unique
173933316	173945507	51650975	51663227	Scaffold_108	3	NC_018734.3	D3	unique
176379027	176386720	54224922	54232808	Scaffold_108	3	NC_018734.3	D3	unique
178618292	178627934	56474889	56484557	Scaffold_108	3	NC_018734.3	D3	unique
210722758	210729719	63098024	63104931	Scaffold_108	3	NC_018734.3	D3	unique
217298922	217306023	75444536	75437356	Scaffold_108	3	NC_018734.3	D3	unique
217607623	217616806	75134548	75125385	Scaffold_108	3	NC_018734.3	D3	unique
217619095	217628974	75123304	75113340	Scaffold_108	3	NC_018734.3	D3	unique
217810535	217819743	74936066	74926773	Scaffold_108	3	NC_018734.3	D3	unique
217914619	217921704	74825910	74818709	Scaffold_108	3	NC_018734.3	D3	unique
218473211	218481979	74247920	74239060	Scaffold_108	3	NC_018734.3	D3	unique
218755653	218764166	73984391	73975847	Scaffold_108	3	NC_018734.3	D3	repetitive
220680433	220688453	72038021	72029964	Scaffold_108	3	NC_018734.3	D3	unique
226029873	226043904	80152129	80166164	Scaffold_108	3	NC_018734.3	D3	unique
233377487	233387301	87643260	87653086	Scaffold_108	3	NC_018734.3	D3	repetitive
233473539	233480443	87736582	87743676	Scaffold_108	3	NC_018734.3	D3	unique
233536881	233544389	87801407	87809035	Scaffold_108	3	NC_018734.3	D3	unique
234663539	234671143	88914944	88922548	Scaffold_108	3	NC_018734.3	D3	unique
7850904	7858668	7803701	7811449	Scaffold_109	2	NC_018730.3	C1	unique
11480739	11489128	11647083	11655460	Scaffold_109	2	NC_018730.3	C1	unique
17142932	17150278	17351688	17359048	Scaffold_109	2	NC_018730.3	C1	repetitive
20396693	20404582	20639176	20647083	Scaffold_109	2	NC_018730.3	C1	unique
20521742	20529837	20766799	20774940	Scaffold_109	2	NC_018730.3	C1	unique
21775227	21783979	21971381	21979970	Scaffold_109	2	NC_018730.3	C1	unique
21816457	21824958	22013473	22021947	Scaffold_109	2	NC_018730.3	C1	repetitive
26674458	26682815	26884519	26892782	Scaffold_109	2	NC_018730.3	C1	unique
26881337	26890998	27059128	27068758	Scaffold_109	2	NC_018730.3	C1	repetitive
27210220	27220552	27383968	27394265	Scaffold_109	2	NC_018730.3	C1	unique
27531821	27539163	27711264	27718632	Scaffold_109	2	NC_018730.3	C1	unique
27766289	27774165	27937314	27945260	Scaffold_109	2	NC_018730.3	C1	unique
27860913	27868115	28034658	28041823	Scaffold_109	2	NC_018730.3	C1	unique
34397175	34409400	34722851	34735157	Scaffold_109	2	NC_018730.3	C1	unique
34803707	34822673	35137610	35156517	Scaffold_109	2	NC_018730.3	C1	unique
35011786	35019831	35353713	35361800	Scaffold_109	2	NC_018730.3	C1	unique
35693781	35700625	36056253	36063163	Scaffold_109	2	NC_018730.3	C1	unique
36478456	36485604	36902078	36909199	Scaffold_109	2	NC_018730.3	C1	unique
36530439	36537783	36958478	36965874	Scaffold_109	2	NC_018730.3	C1	unique
36600857	36608220	37018728	37026081	Scaffold_109	2	NC_018730.3	C1	unique
40138580	40152088	40255433	40268933	Scaffold_109	2	NC_018730.3	C1	unique
40402424	40410990	40545483	40553968	Scaffold_109	2	NC_018730.3	C1	unique
40668710	40679292	40828941	40839598	Scaffold_109	2	NC_018730.3	C1	unique
40905737	40912836	41097661	41104778	Scaffold_109	2	NC_018730.3	C1	repetitive
40916696	40924330	41108448	41115950	Scaffold_109	2	NC_018730.3	C1	unique
49938205	49946303	50094114	50102244	Scaffold_109	2	NC_018730.3	C1	unique
50136458	50149536	50291636	50304852	Scaffold_109	2	NC_018730.3	C1	unique
50151337	50158880	50306659	50314175	Scaffold_109	2	NC_018730.3	C1	unique
50232946	50240783	50390933	50398807	Scaffold_109	2	NC_018730.3	C1	unique
50273585	50282773	50432576	50441810	Scaffold_109	2	NC_018730.3	C1	unique
52174228	52181392	52384572	52391832	Scaffold_109	2	NC_018730.3	C1	repetitive
55327849	55336723	55549952	55558774	Scaffold_109	2	NC_018730.3	C1	unique
56117677	56124883	56354685	56361852	Scaffold_109	2	NC_018730.3	C1	unique
57750748	57759179	57916589	57925033	Scaffold_109	2	NC_018730.3	C1	unique
58229355	58236288	58379822	58386801	Scaffold_109	2	NC_018730.3	C1	unique
58238363	58248768	58389442	58399962	Scaffold_109	2	NC_018730.3	C1	unique
60190393	60200701	60313353	60323726	Scaffold_109	2	NC_018730.3	C1	unique
68947221	68958231	68980253	68991298	Scaffold_109	2	NC_018730.3	C1	unique
69139379	69147365	69169483	69177463	Scaffold_109	2	NC_018730.3	C1	unique
69219876	69227072	69246442	69253596	Scaffold_109	2	NC_018730.3	C1	unique
70777995	70785090	70809825	70816821	Scaffold_109	2	NC_018730.3	C1	unique
70889810	70896842	70927846	70934879	Scaffold_109	2	NC_018730.3	C1	unique
73984564	73998584	74129409	74143392	Scaffold_109	2	NC_018730.3	C1	unique
77354903	77367162	77270886	77283168	Scaffold_109	2	NC_018730.3	C1	unique
77367604	77374588	77283690	77290705	Scaffold_109	2	NC_018730.3	C1	unique
77562156	77569482	77476908	77484190	Scaffold_109	2	NC_018730.3	C1	unique
84006900	84019852	84033649	84046583	Scaffold_109	2	NC_018730.3	C1	unique
85782389	85789302	85813705	85820696	Scaffold_109	2	NC_018730.3	C1	unique
91743919	91758403	91716256	91730840	Scaffold_109	2	NC_018730.3	C1	unique
94031877	94039319	93571500	93578997	Scaffold_109	2	NC_018730.3	C1	unique
94300632	94307912	93827050	93834331	Scaffold_109	2	NC_018730.3	C1	unique
94987753	94997446	94529756	94539452	Scaffold_109	2	NC_018730.3	C1	unique
98616014	98623147	98115836	98123067	Scaffold_109	2	NC_018730.3	C1	unique
105412138	105419292	104081220	104088408	Scaffold_109	2	NC_018730.3	C1	unique
107079362	107087465	105236054	105228015	Scaffold_109	2	NC_018730.3	C1	unique
152310905	152319862	14289784	14298838	Scaffold_109	2	NC_018733.3	D2	unique
175084604	175096366	23874800	23886585	Scaffold_109	2	NC_018733.3	D2	unique
176867328	176875992	25676835	25685519	Scaffold_109	2	NC_018733.3	D2	unique
178063232	178077642	26898071	26912498	Scaffold_109	2	NC_018733.3	D2	unique
181464121	181474254	30203580	30213687	Scaffold_109	2	NC_018733.3	D2	unique
187270045	187279088	36108657	36117697	Scaffold_109	2	NC_018733.3	D2	unique
187460338	187467167	36309186	36316090	Scaffold_109	2	NC_018733.3	D2	unique
187525585	187547753	36375083	36397322	Scaffold_109	2	NC_018733.3	D2	unique
187585193	187595438	36436714	36446909	Scaffold_109	2	NC_018733.3	D2	unique
188922339	188937570	37777286	37792634	Scaffold_109	2	NC_018733.3	D2	unique
190373089	190380228	39196948	39204129	Scaffold_109	2	NC_018733.3	D2	unique
192211602	192220034	41100496	41108908	Scaffold_109	2	NC_018733.3	D2	unique
205872694	205880004	54606039	54613244	Scaffold_109	2	NC_018733.3	D2	unique
209496684	209509260	58222208	58234807	Scaffold_109	2	NC_018733.3	D2	unique
209523268	209531304	58249459	58257554	Scaffold_109	2	NC_018733.3	D2	unique
209930694	209941042	58666392	58676761	Scaffold_109	2	NC_018733.3	D2	unique
210237876	210245821	58983873	58991825	Scaffold_109	2	NC_018733.3	D2	unique
210400156	210408265	59145423	59153524	Scaffold_109	2	NC_018733.3	D2	unique
212689505	212698156	61429111	61437804	Scaffold_109	2	NC_018733.3	D2	unique
213115108	213122521	61849363	61856816	Scaffold_109	2	NC_018733.3	D2	repetitive
213879542	213896696	62597892	62615093	Scaffold_109	2	NC_018733.3	D2	unique
214164833	214176925	62861303	62873440	Scaffold_109	2	NC_018733.3	D2	unique
222821983	222830298	71723064	71731411	Scaffold_109	2	NC_018733.3	D2	unique
222831159	222838179	71732247	71739350	Scaffold_109	2	NC_018733.3	D2	unique
223202189	223215275	72113200	72126361	Scaffold_109	2	NC_018733.3	D2	unique
223351135	223364180	72265568	72278824	Scaffold_109	2	NC_018733.3	D2	unique
227260711	227267980	76219075	76226274	Scaffold_109	2	NC_018733.3	D2	repetitive
237753770	237764477	87239283	87250059	Scaffold_109	2	NC_018733.3	D2	unique
181884600	181892667	175262587	175254501	Scaffold_110	1	NC_018723.3	A1	unique
182560545	182569380	174597056	174588247	Scaffold_110	1	NC_018723.3	A1	unique
187083727	187090697	170282745	170275765	Scaffold_110	1	NC_018723.3	A1	unique
187169981	187177117	170198172	170190924	Scaffold_110	1	NC_018723.3	A1	unique
198339200	198347154	159121211	159113235	Scaffold_110	1	NC_018723.3	A1	unique
198355658	198366108	159104938	159094446	Scaffold_110	1	NC_018723.3	A1	unique
199189246	199198794	158317284	158307722	Scaffold_110	1	NC_018723.3	A1	unique
199207335	199214672	158300063	158292713	Scaffold_110	1	NC_018723.3	A1	unique
199214849	199223057	158292515	158284276	Scaffold_110	1	NC_018723.3	A1	unique
199461529	199470426	158039342	158030412	Scaffold_110	1	NC_018723.3	A1	unique
199470646	199487507	158030167	158013371	Scaffold_110	1	NC_018723.3	A1	unique
199489594	199512193	158011258	157988442	Scaffold_110	1	NC_018723.3	A1	unique
199760711	199767683	157750446	157743495	Scaffold_110	1	NC_018723.3	A1	unique
199794980	199804870	157712943	157703078	Scaffold_110	1	NC_018723.3	A1	unique
200360576	200368950	157157130	157148748	Scaffold_110	1	NC_018723.3	A1	unique
203288017	203305467	154265585	154248359	Scaffold_110	1	NC_018723.3	A1	unique
203435637	203443279	154112017	154104412	Scaffold_110	1	NC_018723.3	A1	unique
203770397	203778267	153779026	153771025	Scaffold_110	1	NC_018723.3	A1	unique
203785094	203803810	153764746	153746104	Scaffold_110	1	NC_018723.3	A1	unique
203986951	204017332	153572642	153542156	Scaffold_110	1	NC_018723.3	A1	unique
204092200	204101233	153463377	153454372	Scaffold_110	1	NC_018723.3	A1	unique
204238900	204255803	153320354	153303537	Scaffold_110	1	NC_018723.3	A1	unique
204606245	204613765	152950398	152942834	Scaffold_110	1	NC_018723.3	A1	unique
209821079	209833053	147797549	147785554	Scaffold_110	1	NC_018723.3	A1	unique
211566575	211575230	145999602	145990856	Scaffold_110	1	NC_018723.3	A1	repetitive
213142396	213149648	144424488	144417302	Scaffold_110	1	NC_018723.3	A1	unique
213296360	213307811	144271402	144259965	Scaffold_110	1	NC_018723.3	A1	unique
213471343	213481596	144083178	144073004	Scaffold_110	1	NC_018723.3	A1	unique
217137671	217146586	140347291	140338331	Scaffold_110	1	NC_018723.3	A1	unique
218266105	218273180	139223374	139216302	Scaffold_110	1	NC_018723.3	A1	unique
221160470	221167551	136392077	136385066	Scaffold_110	1	NC_018723.3	A1	unique
222757586	222765105	134750805	134743278	Scaffold_110	1	NC_018723.3	A1	unique
228337998	228345203	129272391	129265211	Scaffold_110	1	NC_018723.3	A1	unique
230612775	230620073	126985423	126978186	Scaffold_110	1	NC_018723.3	A1	unique
237885640	237892751	119751763	119744642	Scaffold_110	1	NC_018723.3	A1	unique
238023818	238031993	119607221	119599031	Scaffold_110	1	NC_018723.3	A1	unique
239180122	239198199	118433362	118415235	Scaffold_110	1	NC_018723.3	A1	unique
239790762	239798153	117825373	117818033	Scaffold_110	1	NC_018723.3	A1	unique
240248261	240255741	117380973	117373563	Scaffold_110	1	NC_018723.3	A1	unique
243683566	243693526	113925288	113915256	Scaffold_110	1	NC_018723.3	A1	unique
244111858	244121488	113496440	113486813	Scaffold_110	1	NC_018723.3	A1	unique
251370725	251378218	175335561	175343021	Scaffold_110	1	NC_018723.3	A1	unique
251508097	251516847	175477208	175485951	Scaffold_110	1	NC_018723.3	A1	unique
252958502	252966260	176994562	177002234	Scaffold_110	1	NC_018723.3	A1	unique
257598905	257606310	181599036	181606433	Scaffold_110	1	NC_018723.3	A1	unique
259473201	259480418	183455186	183462409	Scaffold_110	1	NC_018723.3	A1	unique
259980293	259990483	183972148	183982276	Scaffold_110	1	NC_018723.3	A1	unique
264708118	264716283	188546338	188554538	Scaffold_110	1	NC_018723.3	A1	unique
264966466	264975484	188822560	188831672	Scaffold_110	1	NC_018723.3	A1	unique
267416542	267424489	191336371	191344221	Scaffold_110	1	NC_018723.3	A1	unique
267519437	267526431	191443538	191450499	Scaffold_110	1	NC_018723.3	A1	unique
267537663	267552356	191462269	191477027	Scaffold_110	1	NC_018723.3	A1	unique
267588909	267598298	191512882	191522275	Scaffold_110	1	NC_018723.3	A1	unique
267685772	267694103	191611663	191620078	Scaffold_110	1	NC_018723.3	A1	unique
267740780	267749897	191666544	191675589	Scaffold_110	1	NC_018723.3	A1	unique
268284887	268292579	192213716	192221400	Scaffold_110	1	NC_018723.3	A1	unique
268572886	268580327	192504605	192512065	Scaffold_110	1	NC_018723.3	A1	unique
272252660	272259741	196163192	196170353	Scaffold_110	1	NC_018723.3	A1	unique
278085812	278095210	202007234	202016658	Scaffold_110	1	NC_018723.3	A1	unique
279946273	279953527	203903287	203910518	Scaffold_110	1	NC_018723.3	A1	unique
282175202	282186414	206196101	206207333	Scaffold_110	1	NC_018723.3	A1	unique
287119342	287126579	211322766	211329961	Scaffold_110	1	NC_018723.3	A1	unique
287134959	287143277	211337716	211346040	Scaffold_110	1	NC_018723.3	A1	unique
287291073	287298599	211494815	211502288	Scaffold_110	1	NC_018723.3	A1	unique
288001413	288010735	212213974	212223332	Scaffold_110	1	NC_018723.3	A1	unique
5015809	5023344	5496743	5504294	Scaffold_110	1	NC_018727.3	B2	unique
18489019	18496054	49456175	49463263	Scaffold_110	1	NC_018727.3	B2	unique
18910239	18919925	49888476	49898125	Scaffold_110	1	NC_018727.3	B2	repetitive
20656280	20663195	51720834	51727775	Scaffold_110	1	NC_018727.3	B2	unique
21019603	21027922	52107364	52115710	Scaffold_110	1	NC_018727.3	B2	unique
23900857	23910118	55061676	55070913	Scaffold_110	1	NC_018727.3	B2	unique
25666290	25675350	56870419	56879315	Scaffold_110	1	NC_018727.3	B2	unique
26765010	26773347	57961331	57969753	Scaffold_110	1	NC_018727.3	B2	unique
27184185	27191683	58372007	58379449	Scaffold_110	1	NC_018727.3	B2	unique
29281291	29289502	60560735	60568875	Scaffold_110	1	NC_018727.3	B2	unique
29922518	29930209	61214645	61222450	Scaffold_110	1	NC_018727.3	B2	repetitive
32201515	32222192	63553043	63573906	Scaffold_110	1	NC_018727.3	B2	unique
32471554	32478767	63822499	63829790	Scaffold_110	1	NC_018727.3	B2	unique
33168417	33178175	64518181	64527907	Scaffold_110	1	NC_018727.3	B2	repetitive
33531705	33543596	64851582	64863458	Scaffold_110	1	NC_018727.3	B2	unique
37296167	37303147	68625153	68632204	Scaffold_110	1	NC_018727.3	B2	unique
37303334	37311225	68632456	68640309	Scaffold_110	1	NC_018727.3	B2	unique
40267646	40274721	71563055	71570155	Scaffold_110	1	NC_018727.3	B2	unique
42163689	42172205	73499839	73508312	Scaffold_110	1	NC_018727.3	B2	unique
42963156	42973571	74285835	74296267	Scaffold_110	1	NC_018727.3	B2	unique
44136216	44144414	75564559	75572708	Scaffold_110	1	NC_018727.3	B2	unique
47642550	47650678	79067593	79075703	Scaffold_110	1	NC_018727.3	B2	unique
50013829	50022036	81433058	81441231	Scaffold_110	1	NC_018727.3	B2	unique
55577688	55585574	19502714	19510664	Scaffold_110	1	NC_018727.3	B2	unique
59575954	59583291	23581964	23589220	Scaffold_110	1	NC_018727.3	B2	unique
59755320	59762731	23764066	23771443	Scaffold_110	1	NC_018727.3	B2	unique
62221125	62229015	26311345	26319209	Scaffold_110	1	NC_018727.3	B2	unique
62668900	62677581	26756422	26765274	Scaffold_110	1	NC_018727.3	B2	unique
69538410	69546831	33695873	33704271	Scaffold_110	1	NC_018727.3	B2	unique
76910522	76918099	41024415	41031993	Scaffold_110	1	NC_018727.3	B2	unique
89044842	89052827	111944474	111936428	Scaffold_110	1	NC_018727.3	B2	unique
89812008	89819434	111186358	111178973	Scaffold_110	1	NC_018727.3	B2	unique
90789051	90796370	110298368	110291135	Scaffold_110	1	NC_018727.3	B2	unique
90925217	90932728	110160623	110153208	Scaffold_110	1	NC_018727.3	B2	unique
94038079	94049260	106929529	106918289	Scaffold_110	1	NC_018727.3	B2	unique
96890785	96906927	104168363	104152010	Scaffold_110	1	NC_018727.3	B2	unique
97014042	97023305	104039153	104029899	Scaffold_110	1	NC_018727.3	B2	unique
102438617	102447577	98648628	98639619	Scaffold_110	1	NC_018727.3	B2	unique
110321593	110328608	90600652	90593591	Scaffold_110	1	NC_018727.3	B2	unique
110608254	110615507	90301124	90293721	Scaffold_110	1	NC_018727.3	B2	unique
111853349	111862041	89089941	89081208	Scaffold_110	1	NC_018727.3	B2	unique
113334503	113344715	87575355	87565133	Scaffold_110	1	NC_018727.3	B2	unique
116242406	116249413	84825095	84818146	Scaffold_110	1	NC_018727.3	B2	repetitive
117564254	117578789	118657790	118672307	Scaffold_110	1	NC_018727.3	B2	unique
119125147	119135393	120266058	120276417	Scaffold_110	1	NC_018727.3	B2	unique
119138200	119146514	120279371	120287721	Scaffold_110	1	NC_018727.3	B2	unique
119203551	119214703	120364842	120376064	Scaffold_110	1	NC_018727.3	B2	unique
119203551	119214703	120981943	120993164	Scaffold_110	1	NC_018727.3	B2	unique
119252874	119259928	120413793	120420841	Scaffold_110	1	NC_018727.3	B2	unique
119292118	119302514	120455658	120466130	Scaffold_110	1	NC_018727.3	B2	unique
119292118	119302514	121072935	121083402	Scaffold_110	1	NC_018727.3	B2	unique
119308457	119316597	121089727	121097732	Scaffold_110	1	NC_018727.3	B2	unique
119308457	119316597	120472465	120480461	Scaffold_110	1	NC_018727.3	B2	unique
119478113	119485121	120635815	120642771	Scaffold_110	1	NC_018727.3	B2	unique
121455317	121462109	122299004	122305934	Scaffold_110	1	NC_018727.3	B2	unique
121589552	121596624	122433998	122441065	Scaffold_110	1	NC_018727.3	B2	unique
122908172	122916300	123845185	123853403	Scaffold_110	1	NC_018727.3	B2	unique
125463841	125470936	128443886	128450988	Scaffold_110	1	NC_018727.3	B2	unique
133537092	133546829	136733761	136743583	Scaffold_110	1	NC_018727.3	B2	unique

## Sheet: Human-ASM_NN_V1
Reference = ASM_NN_V1	Query = GRCh38.p13
Ref_start	Ref_end	Query_start	Query_end	Ref (scaffold)	Ref (chr)	Query (scaffold)	Query (chr)	Tag
2709497	2712940	1235330	1238764	Scaffold_96	14	NC_000007.14	7	unique
5693629	5697608	5422046	5426018	Scaffold_96	14	NC_000007.14	7	unique
9506742	9511260	101162885	101167349	Scaffold_96	14	NC_000007.14	7	unique
93809	97449	88226454	88230098	Scaffold_96	14	NC_000016.10	16	unique
93814	97449	73974608	73970972	Scaffold_96	14	NC_000016.10	16	unique
17687659	17693828	87570591	87576796	Scaffold_96	14	NC_000016.10	16	unique
18452115	18455472	86611819	86608467	Scaffold_96	14	NC_000016.10	16	unique
33363622	33367148	65767818	65771326	Scaffold_96	14	NC_000016.10	16	unique
39281291	39284597	59598022	59601316	Scaffold_96	14	NC_000016.10	16	repetitive
39294140	39297292	59613100	59616241	Scaffold_96	14	NC_000016.10	16	repetitive
39727396	39730548	59616241	59613100	Scaffold_96	14	NC_000016.10	16	repetitive
39740097	39743402	59601316	59598022	Scaffold_96	14	NC_000016.10	16	repetitive
39782406	39786112	59557028	59553334	Scaffold_96	14	NC_000016.10	16	unique
1537400	1542039	155477854	155482491	Scaffold_97	10	NC_000001.11	1	unique
14972759	14976385	216506419	216502823	Scaffold_97	10	NC_000001.11	1	repetitive
15660934	15664427	215718919	215715446	Scaffold_97	10	NC_000001.11	1	unique
40212307	40217971	244047972	244053538	Scaffold_97	10	NC_000001.11	1	unique
45279944	45283259	213994935	213998277	Scaffold_97	10	NC_000001.11	1	unique
45322248	45325638	214037819	214041268	Scaffold_97	10	NC_000001.11	1	unique
45843451	45846995	214639901	214643451	Scaffold_97	10	NC_000001.11	1	unique
62226138	62230439	211316433	211312162	Scaffold_97	10	NC_000001.11	1	unique
63268002	63272414	210163466	210159093	Scaffold_97	10	NC_000001.11	1	unique
66571679	66576321	197100985	197105625	Scaffold_97	10	NC_000001.11	1	unique
66623050	66627098	197154725	197158811	Scaffold_97	10	NC_000001.11	1	unique
67347564	67352461	197928905	197933749	Scaffold_97	10	NC_000001.11	1	unique
68262339	68265628	198934639	198937893	Scaffold_97	10	NC_000001.11	1	unique
69377922	69381525	200172796	200176360	Scaffold_97	10	NC_000001.11	1	unique
69576172	69582149	200404905	200410841	Scaffold_97	10	NC_000001.11	1	repetitive
69993911	69997098	200857734	200860926	Scaffold_97	10	NC_000001.11	1	unique
72570182	72575825	203795498	203801128	Scaffold_97	10	NC_000001.11	1	unique
74593031	74596888	121185987	121189833	Scaffold_97	10	NC_000001.11	1	unique
74593031	74596888	143973629	143977470	Scaffold_97	10	NC_000001.11	1	unique
74593031	74596888	206204513	206208351	Scaffold_97	10	NC_000001.11	1	unique
74593031	74597329	145094360	145090077	Scaffold_97	10	NC_000001.11	1	unique
1035509	1038659	1547371	1550546	Scaffold_98	9	NC_000009.12	9	unique
4067935	4072146	6064202	6068401	Scaffold_98	9	NC_000009.12	9	unique
6542995	6546173	9216043	9219195	Scaffold_98	9	NC_000009.12	9	unique
8318875	8322202	11508661	11511910	Scaffold_98	9	NC_000009.12	9	unique
8322596	8325799	11512240	11515399	Scaffold_98	9	NC_000009.12	9	unique
9185136	9188660	12496909	12500447	Scaffold_98	9	NC_000009.12	9	unique
9194542	9197777	12506210	12509427	Scaffold_98	9	NC_000009.12	9	unique
9232860	9237598	12548929	12553613	Scaffold_98	9	NC_000009.12	9	unique
9306792	9311305	12629764	12634271	Scaffold_98	9	NC_000009.12	9	unique
9311393	9318248	12634386	12641179	Scaffold_98	9	NC_000009.12	9	unique
9322340	9327304	12645182	12650067	Scaffold_98	9	NC_000009.12	9	unique
9803439	9807468	13244780	13248747	Scaffold_98	9	NC_000009.12	9	unique
10193321	10197422	13733152	13737284	Scaffold_98	9	NC_000009.12	9	unique
11518234	11523548	15268818	15274143	Scaffold_98	9	NC_000009.12	9	unique
11770027	11773386	15544845	15548157	Scaffold_98	9	NC_000009.12	9	unique
19628549	19633253	24514354	24519004	Scaffold_98	9	NC_000009.12	9	unique
20648492	20651658	25774130	25777340	Scaffold_98	9	NC_000009.12	9	unique
25278441	25284246	31464805	31470621	Scaffold_98	9	NC_000009.12	9	unique
25334153	25342461	31527538	31535820	Scaffold_98	9	NC_000009.12	9	repetitive
35210523	35214054	102054890	102058370	Scaffold_98	9	NC_000009.12	9	repetitive
36236150	36242447	103085996	103092325	Scaffold_98	9	NC_000009.12	9	unique
38323300	38326934	105850354	105853980	Scaffold_98	9	NC_000009.12	9	repetitive
45864271	45868114	114701108	114704890	Scaffold_98	9	NC_000009.12	9	repetitive
48326425	48329958	117770909	117774422	Scaffold_98	9	NC_000009.12	9	unique
51768794	51772053	121663998	121667241	Scaffold_98	9	NC_000009.12	9	unique
51775345	51779692	121670401	121674783	Scaffold_98	9	NC_000009.12	9	unique
52039575	52043706	121956101	121960275	Scaffold_98	9	NC_000009.12	9	unique
52058452	52062742	121974665	121978951	Scaffold_98	9	NC_000009.12	9	repetitive
53771413	53775131	124079570	124083232	Scaffold_98	9	NC_000009.12	9	unique
54001579	54005612	124309012	124312913	Scaffold_98	9	NC_000009.12	9	unique
59836326	59840352	129865877	129869849	Scaffold_98	9	NC_000009.12	9	unique
60027475	60031640	130076499	130080688	Scaffold_98	9	NC_000009.12	9	unique
62224156	62228297	132379014	132383153	Scaffold_98	9	NC_000009.12	9	unique
62386228	62390805	132471278	132475845	Scaffold_98	9	NC_000009.12	9	unique
72980752	72984029	42884479	42887686	Scaffold_98	9	NC_000009.12	9	unique
74721774	74725030	51449609	51452879	Scaffold_98	9	NC_000009.12	9	unique
82323730	82327355	58820225	58823781	Scaffold_98	9	NC_000009.12	9	unique
93817438	93822139	136380936	136376261	Scaffold_98	9	NC_000009.12	9	unique
208103	212728	262636	267236	Scaffold_99	X	NC_000023.11	X	unique
9683228	9687357	12409657	12413789	Scaffold_99	X	NC_000023.11	X	unique
16502194	16505478	21243069	21246380	Scaffold_99	X	NC_000023.11	X	unique
16814033	16817735	21612083	21615744	Scaffold_99	X	NC_000023.11	X	unique
16858304	16862022	21664821	21668568	Scaffold_99	X	NC_000023.11	X	unique
19526277	19531061	24950909	24955605	Scaffold_99	X	NC_000023.11	X	unique
19726313	19731945	25150115	25155673	Scaffold_99	X	NC_000023.11	X	unique
20504462	20508247	26024649	26028420	Scaffold_99	X	NC_000023.11	X	unique
20526750	20532221	26055732	26061210	Scaffold_99	X	NC_000023.11	X	unique
25446905	25450128	31107061	31110293	Scaffold_99	X	NC_000023.11	X	unique
25852272	25856773	31537764	31542289	Scaffold_99	X	NC_000023.11	X	unique
26342922	26346508	32077091	32080671	Scaffold_99	X	NC_000023.11	X	unique
26767933	26772523	32571511	32576069	Scaffold_99	X	NC_000023.11	X	repetitive
29933970	29937383	36449268	36452668	Scaffold_99	X	NC_000023.11	X	unique
33780953	33784647	41130658	41134313	Scaffold_99	X	NC_000023.11	X	unique
38870122	38873712	47304279	47307885	Scaffold_99	X	NC_000023.11	X	unique
41352360	41356378	49831733	49835734	Scaffold_99	X	NC_000023.11	X	unique
41752864	41756073	50270849	50274069	Scaffold_99	X	NC_000023.11	X	unique
43587408	43591577	51848778	51852972	Scaffold_99	X	NC_000023.11	X	unique
43958140	43963006	52213926	52218800	Scaffold_99	X	NC_000023.11	X	unique
45749889	45753844	53382274	53386237	Scaffold_99	X	NC_000023.11	X	repetitive
46645143	46649429	54414254	54418499	Scaffold_99	X	NC_000023.11	X	unique
47814870	47819288	55630440	55634876	Scaffold_99	X	NC_000023.11	X	unique
65683219	65686863	78355799	78359482	Scaffold_99	X	NC_000023.11	X	unique
65886948	65891327	78531675	78536056	Scaffold_99	X	NC_000023.11	X	unique
68008912	68016738	81296392	81304318	Scaffold_99	X	NC_000023.11	X	unique
70564806	70568755	84492792	84496752	Scaffold_99	X	NC_000023.11	X	unique
71518333	71521711	85593714	85597066	Scaffold_99	X	NC_000023.11	X	unique
76536334	76539949	90516618	90520276	Scaffold_99	X	NC_000023.11	X	unique
81026416	81029942	101843416	101846969	Scaffold_99	X	NC_000023.11	X	unique
82016841	82021978	102475615	102480715	Scaffold_99	X	NC_000023.11	X	unique
82185922	82189905	102658195	102662171	Scaffold_99	X	NC_000023.11	X	unique
82359958	82363445	102845483	102848955	Scaffold_99	X	NC_000023.11	X	unique
82434701	82437895	102961199	102964445	Scaffold_99	X	NC_000023.11	X	unique
85584632	85588525	91851345	91847436	Scaffold_99	X	NC_000023.11	X	repetitive
86810671	86814046	104294665	104298049	Scaffold_99	X	NC_000023.11	X	repetitive
88213864	88217089	105671473	105674668	Scaffold_99	X	NC_000023.11	X	unique
88634985	88638907	106158244	106162180	Scaffold_99	X	NC_000023.11	X	unique
94889660	94893495	114117045	114120823	Scaffold_99	X	NC_000023.11	X	unique
96474459	96478116	115931446	115935056	Scaffold_99	X	NC_000023.11	X	unique
96483315	96490523	115940308	115947304	Scaffold_99	X	NC_000023.11	X	unique
101579079	101582872	121410146	121413930	Scaffold_99	X	NC_000023.11	X	unique
102972666	102975933	122700731	122704005	Scaffold_99	X	NC_000023.11	X	unique
106574685	106579220	126081256	126085811	Scaffold_99	X	NC_000023.11	X	unique
108080130	108083681	127450549	127454136	Scaffold_99	X	NC_000023.11	X	unique
111224313	111227693	130894345	130897767	Scaffold_99	X	NC_000023.11	X	unique
111358696	111361873	131047850	131051114	Scaffold_99	X	NC_000023.11	X	unique
111450682	111453828	131140272	131143439	Scaffold_99	X	NC_000023.11	X	unique
112246687	112252356	132051821	132057436	Scaffold_99	X	NC_000023.11	X	unique
115721007	115724742	135798082	135801808	Scaffold_99	X	NC_000023.11	X	unique
117132673	117135930	137409303	137412567	Scaffold_99	X	NC_000023.11	X	unique
118000826	118004300	138304786	138308257	Scaffold_99	X	NC_000023.11	X	unique
118008498	118011707	138312410	138315611	Scaffold_99	X	NC_000023.11	X	unique
122499901	122503200	143152222	143155506	Scaffold_99	X	NC_000023.11	X	unique
53095830	53099299	43222407	43225785	Scaffold_100	8	NC_000002.12	2	repetitive
53733444	53736946	43946588	43950088	Scaffold_100	8	NC_000002.12	2	unique
54422576	54426691	44679351	44683422	Scaffold_100	8	NC_000002.12	2	unique
54525503	54528856	44802271	44805628	Scaffold_100	8	NC_000002.12	2	unique
56253686	56258071	46758492	46762869	Scaffold_100	8	NC_000002.12	2	repetitive
62109746	62118448	104853023	104861607	Scaffold_100	8	NC_000002.12	2	repetitive
65691488	65696824	108763146	108768475	Scaffold_100	8	NC_000002.12	2	unique
71392334	71395654	47903745	47907141	Scaffold_100	8	NC_000002.12	2	unique
73105529	73109094	49918834	49922326	Scaffold_100	8	NC_000002.12	2	unique
73828288	73832379	50619746	50623724	Scaffold_100	8	NC_000002.12	2	unique
81103367	81107018	58719370	58723012	Scaffold_100	8	NC_000002.12	2	unique
81146003	81152215	58766082	58772367	Scaffold_100	8	NC_000002.12	2	unique
81272069	81275544	58905406	58908889	Scaffold_100	8	NC_000002.12	2	unique
81277973	81282543	58911345	58915856	Scaffold_100	8	NC_000002.12	2	unique
81337018	81340267	58974886	58978085	Scaffold_100	8	NC_000002.12	2	unique
81961264	81965449	59667799	59671964	Scaffold_100	8	NC_000002.12	2	unique
82211540	82215926	59921868	59926264	Scaffold_100	8	NC_000002.12	2	unique
82453609	82457215	60212399	60215965	Scaffold_100	8	NC_000002.12	2	unique
82692869	82699862	60456698	60463663	Scaffold_100	8	NC_000002.12	2	repetitive
82768700	82772192	60532567	60536050	Scaffold_100	8	NC_000002.12	2	unique
82773771	82778624	60537564	60542421	Scaffold_100	8	NC_000002.12	2	repetitive
82780790	82785986	60544853	60550013	Scaffold_100	8	NC_000002.12	2	unique
82804989	82808513	60568989	60572600	Scaffold_100	8	NC_000002.12	2	unique
84636554	84639663	62705331	62708473	Scaffold_100	8	NC_000002.12	2	unique
84985301	84989148	63042916	63046777	Scaffold_100	8	NC_000002.12	2	unique
88049240	88052522	66270826	66274116	Scaffold_100	8	NC_000002.12	2	unique
88203019	88206929	66434193	66438134	Scaffold_100	8	NC_000002.12	2	unique
88209078	88213717	66440353	66444977	Scaffold_100	8	NC_000002.12	2	unique
88308125	88311906	66541523	66545242	Scaffold_100	8	NC_000002.12	2	unique
88334464	88339899	66568588	66573974	Scaffold_100	8	NC_000002.12	2	unique
88424234	88428226	66690717	66694622	Scaffold_100	8	NC_000002.12	2	unique
90973795	90976917	69640998	69644154	Scaffold_100	8	NC_000002.12	2	unique
94516165	94519402	73983575	73986734	Scaffold_100	8	NC_000002.12	2	unique
94613495	94617977	74103780	74108201	Scaffold_100	8	NC_000002.12	2	unique
94907169	94911318	74459362	74463437	Scaffold_100	8	NC_000002.12	2	unique
94964072	94969070	74528675	74533681	Scaffold_100	8	NC_000002.12	2	unique
97487301	97491485	77516322	77520512	Scaffold_100	8	NC_000002.12	2	unique
99120954	99124203	79512863	79516101	Scaffold_100	8	NC_000002.12	2	unique
99882137	99885694	80301808	80305374	Scaffold_100	8	NC_000002.12	2	unique
107283726	107286963	112334253	112330977	Scaffold_100	8	NC_000002.12	2	unique
112919749	112922890	38974466	38971308	Scaffold_100	8	NC_000002.12	2	unique
118007218	118010809	36843763	36847339	Scaffold_100	8	NC_000002.12	2	unique
125134364	125137865	24770732	24767307	Scaffold_100	8	NC_000002.12	2	unique
125185143	125188370	24708027	24704831	Scaffold_100	8	NC_000002.12	2	unique
125370972	125374388	24494503	24491196	Scaffold_100	8	NC_000002.12	2	unique
125982093	125985834	23752287	23748618	Scaffold_100	8	NC_000002.12	2	unique
128348520	128353606	21142537	21137450	Scaffold_100	8	NC_000002.12	2	unique
128458118	128463526	21012737	21007325	Scaffold_100	8	NC_000002.12	2	unique
140607618	140611393	5695725	5692094	Scaffold_100	8	NC_000002.12	2	unique
4048504	4052977	5550925	5555354	Scaffold_100	8	NC_000020.11	19	unique
8498213	8501458	11187445	11190687	Scaffold_100	8	NC_000020.11	19	unique
10407604	10411688	13512083	13516094	Scaffold_100	8	NC_000020.11	19	unique
10435927	10440198	13549613	13553862	Scaffold_100	8	NC_000020.11	19	repetitive
11603704	11607019	15069125	15072430	Scaffold_100	8	NC_000020.11	19	unique
13165555	13172813	17086989	17094110	Scaffold_100	8	NC_000020.11	19	unique
23758560	23761959	29700598	29703990	Scaffold_100	8	NC_000020.11	19	unique
29999995	30003199	60660428	60657233	Scaffold_100	8	NC_000020.11	19	unique
34393107	34396696	55562774	55559235	Scaffold_100	8	NC_000020.11	19	unique
39546947	39550673	50120221	50116487	Scaffold_100	8	NC_000020.11	19	unique
45130314	45133731	44076589	44073196	Scaffold_100	8	NC_000020.11	19	unique
46774593	46778620	42933142	42929109	Scaffold_100	8	NC_000020.11	19	unique
114167633	114172135	35641487	35637021	Scaffold_101	12	NC_000010.11	10	repetitive
117215441	117219395	32379032	32375094	Scaffold_101	12	NC_000010.11	10	unique
118106590	118110518	31322685	31318778	Scaffold_101	12	NC_000010.11	10	unique
124047310	124051393	16510633	16514731	Scaffold_101	12	NC_000010.11	10	unique
128735057	128738621	21510349	21513924	Scaffold_101	12	NC_000010.11	10	unique
128738940	128745008	21514511	21520598	Scaffold_101	12	NC_000010.11	10	unique
128745135	128750596	21520672	21526073	Scaffold_101	12	NC_000010.11	10	unique
128751774	128755507	21527184	21530887	Scaffold_101	12	NC_000010.11	10	unique
129172841	129176271	21919074	21922511	Scaffold_101	12	NC_000010.11	10	unique
129549985	129553659	22320559	22324123	Scaffold_101	12	NC_000010.11	10	unique
129558173	129561362	22328581	22331745	Scaffold_101	12	NC_000010.11	10	unique
22037904	22042064	34119625	34123763	Scaffold_101	12	NC_000012.12	12	unique
23539414	23542793	35809501	35812859	Scaffold_101	12	NC_000012.12	12	unique
26266641	26270775	38967323	38971368	Scaffold_101	12	NC_000012.12	12	unique
28075100	28078842	41129078	41132798	Scaffold_101	12	NC_000012.12	12	repetitive
30225974	30230179	43683302	43687446	Scaffold_101	12	NC_000012.12	12	unique
30457027	30460479	43923860	43927258	Scaffold_101	12	NC_000012.12	12	unique
39132428	39135634	53498714	53501933	Scaffold_101	12	NC_000012.12	12	unique
40553834	40557455	55062223	55065741	Scaffold_101	12	NC_000012.12	12	unique
41863104	41866339	56421534	56424725	Scaffold_101	12	NC_000012.12	12	unique
43367115	43370832	58231692	58235355	Scaffold_101	12	NC_000012.12	12	unique
48045516	48051496	64000741	64006654	Scaffold_101	12	NC_000012.12	12	repetitive
49383582	49387020	65612554	65616023	Scaffold_101	12	NC_000012.12	12	unique
49932868	49937155	66204707	66208986	Scaffold_101	12	NC_000012.12	12	unique
50926552	50930048	67308976	67312434	Scaffold_101	12	NC_000012.12	12	unique
51065110	51069363	67447091	67451380	Scaffold_101	12	NC_000012.12	12	unique
51574980	51578233	68026660	68029850	Scaffold_101	12	NC_000012.12	12	unique
55732694	55736148	121156994	121153593	Scaffold_101	12	NC_000012.12	12	unique
59759440	59763926	116728242	116723833	Scaffold_101	12	NC_000012.12	12	unique
59812231	59816292	116672300	116668265	Scaffold_101	12	NC_000012.12	12	unique
59816765	59820958	116667815	116663661	Scaffold_101	12	NC_000012.12	12	unique
59959780	59963032	116512293	116509066	Scaffold_101	12	NC_000012.12	12	unique
59977031	59980460	116489274	116485855	Scaffold_101	12	NC_000012.12	12	unique
60066089	60069495	116395817	116392384	Scaffold_101	12	NC_000012.12	12	unique
68776608	68780324	107149539	107153248	Scaffold_101	12	NC_000012.12	12	unique
70226294	70229779	108712168	108715607	Scaffold_101	12	NC_000012.12	12	unique
70807754	70811505	109323331	109327073	Scaffold_101	12	NC_000012.12	12	unique
71209510	71212756	109740762	109744036	Scaffold_101	12	NC_000012.12	12	unique
78375975	78380992	91839246	91834238	Scaffold_101	12	NC_000012.12	12	unique
82377064	82381569	87547959	87543464	Scaffold_101	12	NC_000012.12	12	unique
82495149	82498500	87425745	87422407	Scaffold_101	12	NC_000012.12	12	unique
85175729	85178957	84509355	84506115	Scaffold_101	12	NC_000012.12	12	unique
85358936	85362710	84278401	84274614	Scaffold_101	12	NC_000012.12	12	unique
85378191	85381808	84256517	84252899	Scaffold_101	12	NC_000012.12	12	unique
85397024	85401094	84236125	84232099	Scaffold_101	12	NC_000012.12	12	unique
86680261	86683946	82799918	82796258	Scaffold_101	12	NC_000012.12	12	unique
87774776	87779904	81469154	81464093	Scaffold_101	12	NC_000012.12	12	unique
87909034	87913489	81323848	81319443	Scaffold_101	12	NC_000012.12	12	unique
96280371	96283560	126450453	126453609	Scaffold_101	12	NC_000012.12	12	unique
96550958	96555021	77236853	77240956	Scaffold_101	12	NC_000012.12	12	unique
96767697	96771167	77522380	77525841	Scaffold_101	12	NC_000012.12	12	unique
99626736	99630579	79218425	79222280	Scaffold_101	12	NC_000012.12	12	unique
99652425	99655974	79244380	79247949	Scaffold_101	12	NC_000012.12	12	unique
99670273	99674606	79262512	79266828	Scaffold_101	12	NC_000012.12	12	unique
99679298	99684842	79271422	79276947	Scaffold_101	12	NC_000012.12	12	unique
99686561	99690063	79278659	79282155	Scaffold_101	12	NC_000012.12	12	unique
99690990	99694271	79283061	79286325	Scaffold_101	12	NC_000012.12	12	unique
100228550	100234286	79858646	79864425	Scaffold_101	12	NC_000012.12	12	unique
100422851	100426117	77037755	77034530	Scaffold_101	12	NC_000012.12	12	unique
100699196	100702814	76679411	76675896	Scaffold_101	12	NC_000012.12	12	unique
100997198	101000665	76273731	76270263	Scaffold_101	12	NC_000012.12	12	unique
101465804	101471463	75753282	75747635	Scaffold_101	12	NC_000012.12	12	unique
101538010	101541943	75671554	75667658	Scaffold_101	12	NC_000012.12	12	unique
101876752	101879954	126666413	126669658	Scaffold_101	12	NC_000012.12	12	unique
103482764	103491020	128358532	128366818	Scaffold_101	12	NC_000012.12	12	repetitive
103599709	103603271	128462802	128466374	Scaffold_101	12	NC_000012.12	12	unique
104130811	104134435	129001067	129004630	Scaffold_101	12	NC_000012.12	12	unique
107185429	107189699	131684240	131680088	Scaffold_101	12	NC_000012.12	12	unique
6618635	6624441	8603003	8608823	Scaffold_101	12	NC_000022.11	22	unique
7490622	7494121	9638282	9641734	Scaffold_101	12	NC_000022.11	22	unique
9788872	9792510	12327020	12330633	Scaffold_101	12	NC_000022.11	22	unique
11931661	11935143	15058368	15061889	Scaffold_101	12	NC_000022.11	22	unique
108337458	108340707	33700158	33696955	Scaffold_101	12	NC_000022.11	22	unique
37301252	37304798	56304776	56301255	Scaffold_102	13	NC_000007.14	7	unique
65257046	65260936	54937391	54933520	Scaffold_102	13	NC_000007.14	7	repetitive
6245248	6249064	7870716	7874524	Scaffold_102	13	NC_000014.9	14	unique
7843297	7846735	9629480	9632934	Scaffold_102	13	NC_000014.9	14	unique
7968362	7971721	9746095	9749474	Scaffold_102	13	NC_000014.9	14	unique
15782177	15785584	31962468	31958980	Scaffold_102	13	NC_000014.9	14	unique
17427265	17432413	30019250	30014086	Scaffold_102	13	NC_000014.9	14	repetitive
18422857	18426462	28872615	28869103	Scaffold_102	13	NC_000014.9	14	unique
21211095	21215639	25867872	25863379	Scaffold_102	13	NC_000014.9	14	unique
25027224	25031872	21422420	21417844	Scaffold_102	13	NC_000014.9	14	unique
32309525	32313029	37986810	37990310	Scaffold_102	13	NC_000014.9	14	unique
36278651	36282516	42518458	42522264	Scaffold_102	13	NC_000014.9	14	unique
39216636	39220413	45783403	45787120	Scaffold_102	13	NC_000014.9	14	unique
39731581	39735616	46396422	46400430	Scaffold_102	13	NC_000014.9	14	unique
42499150	42502669	49630896	49634350	Scaffold_102	13	NC_000014.9	14	unique
43007802	43013329	50226837	50232320	Scaffold_102	13	NC_000014.9	14	unique
43214865	43218570	50452436	50456157	Scaffold_102	13	NC_000014.9	14	unique
44309408	44312675	51690105	51693364	Scaffold_102	13	NC_000014.9	14	unique
45483841	45487186	53091050	53094416	Scaffold_102	13	NC_000014.9	14	unique
48562757	48565941	56508879	56512167	Scaffold_102	13	NC_000014.9	14	unique
49064588	49069011	57146443	57150854	Scaffold_102	13	NC_000014.9	14	repetitive
61124053	61127593	70364007	70367539	Scaffold_102	13	NC_000014.9	14	unique
62855261	62859615	72329550	72333929	Scaffold_102	13	NC_000014.9	14	repetitive
63669354	63674414	73239047	73244012	Scaffold_102	13	NC_000014.9	14	unique
64600362	64607299	74215791	74222681	Scaffold_102	13	NC_000014.9	14	unique
64681247	64685235	74315794	74319770	Scaffold_102	13	NC_000014.9	14	unique
65256986	65260943	74949271	74953226	Scaffold_102	13	NC_000014.9	14	unique
67632082	67637428	77649340	77654598	Scaffold_102	13	NC_000014.9	14	unique
67642442	67646272	77660089	77663996	Scaffold_102	13	NC_000014.9	14	unique
67668167	67671894	77686638	77690373	Scaffold_102	13	NC_000014.9	14	unique
67791088	67794372	77818738	77822017	Scaffold_102	13	NC_000014.9	14	unique
68217986	68227617	78270832	78280354	Scaffold_102	13	NC_000014.9	14	unique
70456124	70463054	80594197	80601187	Scaffold_102	13	NC_000014.9	14	unique
72880894	72885810	83517023	83521941	Scaffold_102	13	NC_000014.9	14	unique
73230905	73234139	83973625	83976820	Scaffold_102	13	NC_000014.9	14	unique
97404274	97409518	85523110	85517908	Scaffold_102	13	NC_000014.9	14	unique
75661983	75666178	49237164	49241381	Scaffold_102	13	NC_000015.10	15	unique
80141835	80145927	54216850	54220925	Scaffold_102	13	NC_000015.10	15	unique
83167416	83172555	57462111	57467201	Scaffold_102	13	NC_000015.10	15	repetitive
84015785	84021449	58459499	58465083	Scaffold_102	13	NC_000015.10	15	unique
84021646	84026209	58465337	58469900	Scaffold_102	13	NC_000015.10	15	unique
85623136	85627300	60221026	60225188	Scaffold_102	13	NC_000015.10	15	unique
86824751	86827910	61548832	61551997	Scaffold_102	13	NC_000015.10	15	unique
86880978	86884254	61620868	61624144	Scaffold_102	13	NC_000015.10	15	unique
86925604	86929240	61664227	61667907	Scaffold_102	13	NC_000015.10	15	unique
88807401	88811434	63636338	63640354	Scaffold_102	13	NC_000015.10	15	unique
88918585	88921828	63736213	63739459	Scaffold_102	13	NC_000015.10	15	unique
89716660	89720859	64628231	64632406	Scaffold_102	13	NC_000015.10	15	unique
89819095	89823620	64766762	64771258	Scaffold_102	13	NC_000015.10	15	unique
89966716	89970640	64908676	64912579	Scaffold_102	13	NC_000015.10	15	unique
90154270	90158805	65095822	65100362	Scaffold_102	13	NC_000015.10	15	unique
90161335	90165669	65102821	65107128	Scaffold_102	13	NC_000015.10	15	unique
90378351	90381849	65330214	65333744	Scaffold_102	13	NC_000015.10	15	unique
90503633	90506888	65490827	65494031	Scaffold_102	13	NC_000015.10	15	unique
98342783	98345984	33169858	33173060	Scaffold_102	13	NC_000015.10	15	unique
98782954	98787227	33697386	33701558	Scaffold_102	13	NC_000015.10	15	unique
99150495	99153850	34163000	34166372	Scaffold_102	13	NC_000015.10	15	unique
99211578	99214970	34220972	34224301	Scaffold_102	13	NC_000015.10	15	unique
102408557	102412193	41502982	41499350	Scaffold_102	13	NC_000015.10	15	unique
102497203	102500690	41412037	41408543	Scaffold_102	13	NC_000015.10	15	unique
110011201	110015336	45894456	45898555	Scaffold_102	13	NC_000015.10	15	unique
110125132	110128513	46072534	46075900	Scaffold_102	13	NC_000015.10	15	unique
111979386	111982965	47975219	47978778	Scaffold_102	13	NC_000015.10	15	unique
114357852	114361013	30167290	30164076	Scaffold_102	13	NC_000015.10	15	unique
115073585	115077451	29408195	29404372	Scaffold_102	13	NC_000015.10	15	unique
117508609	117512175	26303915	26300353	Scaffold_102	13	NC_000015.10	15	unique
117508609	117512181	24091576	24095117	Scaffold_102	13	NC_000015.10	15	unique
118204630	118208650	24808878	24812888	Scaffold_102	13	NC_000015.10	15	unique
126671160	126676174	75447986	75443016	Scaffold_102	13	NC_000015.10	15	unique
137871296	137874480	5390448	5393636	Scaffold_102	13	NC_000015.10	15	unique
138108367	138114225	5650333	5656153	Scaffold_102	13	NC_000015.10	15	unique
138115371	138124786	5657286	5666646	Scaffold_102	13	NC_000015.10	15	unique
145562461	145565845	13736054	13732698	Scaffold_102	13	NC_000015.10	15	unique
149825794	149830009	19943834	19948045	Scaffold_102	13	NC_000015.10	15	repetitive
84386097	84389906	21701181	21704917	Scaffold_103	5	NC_000013.11	13	unique
86003835	86016803	23328802	23341740	Scaffold_103	5	NC_000013.11	13	unique
87019900	87023215	25168695	25171932	Scaffold_103	5	NC_000013.11	13	unique
88149138	88152672	25334202	25337707	Scaffold_103	5	NC_000013.11	13	unique
102092174	102097454	38687247	38692522	Scaffold_103	5	NC_000013.11	13	unique
111344859	111349421	44577582	44572992	Scaffold_103	5	NC_000013.11	13	unique
111376089	111379336	44541727	44538477	Scaffold_103	5	NC_000013.11	13	unique
113523510	113528389	42304015	42299145	Scaffold_103	5	NC_000013.11	13	unique
114909399	114913017	52845311	52848927	Scaffold_103	5	NC_000013.11	13	repetitive
115261408	115264621	53196255	53199458	Scaffold_103	5	NC_000013.11	13	unique
119086616	119092266	57629892	57635476	Scaffold_103	5	NC_000013.11	13	unique
119181613	119186638	57723476	57728450	Scaffold_103	5	NC_000013.11	13	unique
122572858	122578364	61408516	61414011	Scaffold_103	5	NC_000013.11	13	unique
127941821	127948386	67224095	67230639	Scaffold_103	5	NC_000013.11	13	unique
131551936	131556102	71437316	71441417	Scaffold_103	5	NC_000013.11	13	unique
131961428	131964914	71851426	71854895	Scaffold_103	5	NC_000013.11	13	unique
137998355	138001808	78601289	78604681	Scaffold_103	5	NC_000013.11	13	unique
138009998	138013580	78614278	78617898	Scaffold_103	5	NC_000013.11	13	unique
142343821	142347371	83879407	83882915	Scaffold_103	5	NC_000013.11	13	unique
143941472	143945331	85792776	85796628	Scaffold_103	5	NC_000013.11	13	unique
145416026	145419403	87670571	87673958	Scaffold_103	5	NC_000013.11	13	unique
145419832	145425255	87674377	87679783	Scaffold_103	5	NC_000013.11	13	unique
151720055	151723817	94709035	94712756	Scaffold_103	5	NC_000013.11	13	unique
156078216	156084580	99980995	99987290	Scaffold_103	5	NC_000013.11	13	repetitive
164261617	164265105	109783543	109787051	Scaffold_103	5	NC_000013.11	13	unique
167164660	167167818	114326843	114323693	Scaffold_103	5	NC_000013.11	13	unique
5282651	5286095	7246875	7250314	Scaffold_103	5	NC_000017.11	17	unique
13951225	13954520	15346619	15343375	Scaffold_103	5	NC_000017.11	17	unique
14000072	14003551	15276214	15272812	Scaffold_103	5	NC_000017.11	17	unique
15139855	15143004	19829711	19832878	Scaffold_103	5	NC_000017.11	17	unique
18526288	18530635	38855907	38860254	Scaffold_103	5	NC_000017.11	17	unique
18669537	18672795	39035789	39038959	Scaffold_103	5	NC_000017.11	17	unique
18695144	18700336	39061923	39067009	Scaffold_103	5	NC_000017.11	17	unique
22075138	22078999	43132415	43136262	Scaffold_103	5	NC_000017.11	17	unique
22096428	22099856	43155995	43159375	Scaffold_103	5	NC_000017.11	17	unique
22103351	22108535	43163187	43168238	Scaffold_103	5	NC_000017.11	17	repetitive
22497723	22502901	43648634	43653702	Scaffold_103	5	NC_000017.11	17	unique
22562601	22567529	43722784	43727723	Scaffold_103	5	NC_000017.11	17	unique
22648804	22655318	43846675	43853197	Scaffold_103	5	NC_000017.11	17	unique
23181050	23184974	44582027	44585944	Scaffold_103	5	NC_000017.11	17	unique
24737946	24741940	80571803	80575742	Scaffold_103	5	NC_000017.11	17	repetitive
25207759	25212227	81041310	81045754	Scaffold_103	5	NC_000017.11	17	unique
25670925	25674923	81528802	81532786	Scaffold_103	5	NC_000017.11	17	unique
26470116	26473307	82512576	82509381	Scaffold_103	5	NC_000017.11	17	unique
27030550	27035014	52788406	52792864	Scaffold_103	5	NC_000017.11	17	unique
27862336	27868737	53705506	53711927	Scaffold_103	5	NC_000017.11	17	unique
28138249	28142379	53992814	53996839	Scaffold_103	5	NC_000017.11	17	repetitive
29958646	29962095	51963380	51959991	Scaffold_103	5	NC_000017.11	17	unique
30750510	30753868	51049400	51046050	Scaffold_103	5	NC_000017.11	17	unique
36700546	36704777	21314993	21310738	Scaffold_103	5	NC_000017.11	17	unique
37016654	37020861	62516585	62520760	Scaffold_103	5	NC_000017.11	17	unique
37016708	37020778	23306937	23311009	Scaffold_103	5	NC_000017.11	17	unique
38818768	38822116	25267581	25270908	Scaffold_103	5	NC_000017.11	17	unique
38822345	38827478	25271133	25276262	Scaffold_103	5	NC_000017.11	17	unique
38832611	38836227	25282381	25285955	Scaffold_103	5	NC_000017.11	17	repetitive
39075378	39080681	25572713	25577936	Scaffold_103	5	NC_000017.11	17	unique
40019213	40023009	26661132	26664889	Scaffold_103	5	NC_000017.11	17	unique
46875260	46879437	34663200	34667261	Scaffold_103	5	NC_000017.11	17	unique
47144785	47147957	34945289	34948458	Scaffold_103	5	NC_000017.11	17	unique
47198433	47202067	35000418	35004086	Scaffold_103	5	NC_000017.11	17	unique
47212307	47216508	35014634	35018749	Scaffold_103	5	NC_000017.11	17	unique
47296158	47299933	35104424	35108114	Scaffold_103	5	NC_000017.11	17	unique
47687653	47690806	35571916	35575076	Scaffold_103	5	NC_000017.11	17	unique
56496246	56500895	75798109	75793521	Scaffold_103	5	NC_000017.11	17	unique
69969596	69974528	65463805	65458854	Scaffold_103	5	NC_000017.11	17	unique
9339374	9342590	117072695	117075887	Scaffold_104	11	NC_000004.12	4	unique
18905463	18910843	129008836	129014288	Scaffold_104	11	NC_000004.12	4	unique
22766199	22770913	133278632	133283333	Scaffold_104	11	NC_000004.12	4	repetitive
27785342	27788772	141789235	141792659	Scaffold_104	11	NC_000004.12	4	unique
35401748	35406253	150431740	150436213	Scaffold_104	11	NC_000004.12	4	repetitive
37346458	37350447	152767329	152771318	Scaffold_104	11	NC_000004.12	4	unique
43182906	43186515	159067654	159071254	Scaffold_104	11	NC_000004.12	4	unique
43597239	43604228	159489348	159496228	Scaffold_104	11	NC_000004.12	4	unique
49642383	49646580	166323145	166327349	Scaffold_104	11	NC_000004.12	4	unique
49741620	49744879	166419472	166422689	Scaffold_104	11	NC_000004.12	4	unique
54970623	54976546	172328142	172334002	Scaffold_104	11	NC_000004.12	4	unique
54978749	54984065	172336102	172341411	Scaffold_104	11	NC_000004.12	4	unique
57682502	57686579	175144382	175148451	Scaffold_104	11	NC_000004.12	4	unique
59050199	59055469	176609329	176614579	Scaffold_104	11	NC_000004.12	4	unique
61869244	61872562	179768150	179771456	Scaffold_104	11	NC_000004.12	4	unique
64788947	64792263	183353681	183350365	Scaffold_104	11	NC_000004.12	4	unique
71858370	71861948	50058869	50062385	Scaffold_104	11	NC_000004.12	4	unique
72523859	72527074	50823537	50826744	Scaffold_104	11	NC_000004.12	4	unique
74234260	74239251	52680059	52685034	Scaffold_104	11	NC_000004.12	4	unique
78305522	78309728	57061596	57065760	Scaffold_104	11	NC_000004.12	4	unique
82161661	82165821	61339262	61343454	Scaffold_104	11	NC_000004.12	4	unique
82219922	82223518	61402114	61405665	Scaffold_104	11	NC_000004.12	4	unique
85347365	85351011	64721046	64724685	Scaffold_104	11	NC_000004.12	4	unique
85386625	85391608	64761470	64766453	Scaffold_104	11	NC_000004.12	4	unique
85520857	85528598	64892872	64900581	Scaffold_104	11	NC_000004.12	4	unique
86109899	86113656	65541932	65545688	Scaffold_104	11	NC_000004.12	4	unique
86115138	86118458	65547005	65550302	Scaffold_104	11	NC_000004.12	4	unique
96370432	96378051	76854913	76862514	Scaffold_104	11	NC_000004.12	4	unique
98497581	98500715	79174541	79177696	Scaffold_104	11	NC_000004.12	4	unique
98553815	98557312	79218359	79221854	Scaffold_104	11	NC_000004.12	4	unique
98905739	98909350	79595804	79599443	Scaffold_104	11	NC_000004.12	4	unique
103593322	103597000	84935739	84939393	Scaffold_104	11	NC_000004.12	4	unique
103642405	103645975	84977121	84980682	Scaffold_104	11	NC_000004.12	4	unique
107258702	107263682	89186218	89191194	Scaffold_104	11	NC_000004.12	4	unique
108340811	108347661	90558544	90565372	Scaffold_104	11	NC_000004.12	4	unique
113562611	113567025	96439684	96444052	Scaffold_104	11	NC_000004.12	4	unique
118044541	118048027	100970250	100973689	Scaffold_104	11	NC_000004.12	4	unique
122442880	122446369	105541523	105545055	Scaffold_104	11	NC_000004.12	4	unique
127305248	127308757	33245995	33242467	Scaffold_104	11	NC_000004.12	4	unique
127696913	127703364	32854707	32848313	Scaffold_104	11	NC_000004.12	4	repetitive
141076343	141079763	37860143	37863564	Scaffold_104	11	NC_000004.12	4	unique
142552212	142556370	39415850	39420000	Scaffold_104	11	NC_000004.12	4	unique
146583649	146587464	43571768	43575542	Scaffold_104	11	NC_000004.12	4	unique
147170347	147175702	44274029	44279310	Scaffold_104	11	NC_000004.12	4	unique
147335694	147340381	44452353	44456950	Scaffold_104	11	NC_000004.12	4	unique
147831445	147836563	45075870	45080953	Scaffold_104	11	NC_000004.12	4	unique
148264383	148269864	45563272	45568703	Scaffold_104	11	NC_000004.12	4	unique
148835877	148841067	46513878	46519071	Scaffold_104	11	NC_000004.12	4	unique
184956072	184960149	3596853	3592776	Scaffold_104	11	NC_000004.12	4	unique
185036401	185039720	3508014	3504695	Scaffold_104	11	NC_000004.12	4	unique
152724823	152728438	135043677	135040096	Scaffold_104	11	NC_000008.11	8	unique
164215689	164219722	122444972	122449039	Scaffold_104	11	NC_000008.11	8	unique
174120149	174125656	103203744	103209187	Scaffold_104	11	NC_000008.11	8	unique
177678349	177683772	106817359	106822740	Scaffold_104	11	NC_000008.11	8	unique
184195612	184201980	114104978	114111379	Scaffold_104	11	NC_000008.11	8	unique
184229919	184233206	114139622	114142868	Scaffold_104	11	NC_000008.11	8	unique
194047655	194051428	136248607	136244879	Scaffold_104	11	NC_000008.11	8	unique
147831479	147834693	129434014	129430780	Scaffold_104	11	NC_000012.12	12	unique
105419180	105422733	115173547	115177050	Scaffold_105	7	NC_000011.10	11	unique
105742083	105746443	115501941	115506247	Scaffold_105	7	NC_000011.10	11	unique
107282726	107286007	117285008	117288302	Scaffold_105	7	NC_000011.10	11	unique
108302951	108308320	118434240	118439592	Scaffold_105	7	NC_000011.10	11	unique
108362994	108367349	118502321	118506684	Scaffold_105	7	NC_000011.10	11	unique
108379753	108383332	118522596	118526106	Scaffold_105	7	NC_000011.10	11	unique
108546147	108550761	118747730	118752259	Scaffold_105	7	NC_000011.10	11	unique
[truncated: 536 more rows]
